# Supplementary material for: Testing the generalizability of ancestry-specific polygenic risk scores to predict prostate cancer in sub-Saharan Africa
Source: Genome Biol. 2022 Sep 13;23:194. doi: 10.1186/s13059-022-02766-z (PMC9472407; doi:10.1186/s13059-022-02766-z)
Supplement: Supplementary file 1 — Additional file 1: Table S1. Details about PRS variants and proxies used in this paper. [file 13059_2022_2766_MOESM1_ESM.xlsx]

## Sheet: Summary table (optimal proxies)
	MADCaP (optimal)	UKBB (optimal)
Schumacher PRS
Identical variants	0.795	0.856
Proxy variants	0.151	0.075
Not used	0.055	0.068
Conti PRS
Identical variants	0.444	0.837
Proxy variants	0.381	0.067
Not used	0.175	0.096
PHS46+African PRS
Identical variants	0.571	0.898
Proxy variants	0.388	0.102
Not used	0.041	0

## Sheet: Schumacher (optimal proxies)
ID	Chromosome	Position_hg37	Effect	Beta	MADCaP_Proxy_rsID	MADCaP_Correlated_EffectAllele	MADCaP_Proxy_R2	MADCaP_Type	UKBB_Proxy_rsID	UKBB_Correlated_EffectAllele	UKBB_Proxy_R2	UKBB_Type
rs17599629	1	150658287	G	0.065	rs17599629	G	1	Identical	rs17599629	G	1	Identical
rs1218582	1	154834183	G	0.046	rs1218582	G	1	Identical	rs1218582	G	1	Identical
rs4245739	1	204518842	A	0.092	rs4245739	A	1	Identical	rs4245739	A	1	Identical
rs62106670	2	8597123	T	0.052	rs62106670	T	1	Identical	rs62106670	T	1	Identical
rs9306895	2	20878153	C	0.077	rs9306895	C	1	Identical	rs9306895	C	1	Identical
rs1465618	2	43553949	T	0.083	rs1465618	T	1	Identical	rs1465618	T	1	Identical
rs721048	2	63131731	A	0.097	rs721048	A	1	Identical	rs721048	A	1	Identical
rs74702681	2	66652885	T	0.159	rs74702681	T	1	Identical	rs74702681	T	1	Identical
rs10187424	2	85794297	T	0.074	rs10187424	T	1	Identical	rs10187424	T	1	Identical
rs12621278	2	173311553	A	0.242	rs12621278	A	1	Identical	rs12621278	A	1	Identical
rs34925593	2	174234547	C	0.047	rs34925593	C	1	Identical	rs34925593	C	1	Identical
rs59308963	2	202123479	T	0.051	rs59308963	T	1	Identical	rs6735656	T	0.9851	Proxy
rs2292884	2	238443226	G	0.061	rs2292884	G	1	Identical	rs2292884	G	1	Identical
rs3771570	2	242382864	T	0.084	rs3771570	T	1	Identical	rs3771570	T	1	Identical
rs2660753	3	87110674	T	0.12	rs2660753	T	1	Identical	rs2660753	T	1	Identical
rs1283104	3	106962521	G	0.047	rs1283104	G	1	Identical	rs1283104	G	1	Identical
rs10934853	3	128038373	A	0.099	rs10934853	A	1	Identical	rs10934853	A	1	Identical
rs6763931	3	141102833	A	0.043	rs6763931	A	1	Identical	rs6763931	A	1	Identical
rs182314334	3	152004202	T	0.089	rs182314334	T	1	Identical	rs182314334	T	1	Identical
rs10009409	4	73855253	T	0.056	rs10009409	T	1	Identical	rs10009409	T	1	Identical
rs1894292	4	74349158	G	0.062	rs1894292	G	1	Identical	rs1894292	G	1	Identical
rs12500426	4	95514609	A	0.069	rs12500426	A	1	Identical	rs12500426	A	1	Identical
rs7679673	4	106061534	C	0.12	rs7679673	C	1	Identical	rs7679673	C	1	Identical
rs2242652	5	1280028	G	0.16	rs2242652	G	1	Identical	rs2242652	G	1	Identical
rs12653946	5	1895829	T	0.079	rs12653946	T	1	Identical	rs12653946	T	1	Identical
rs2121875	5	44365545	C	0.048	rs2121875	C	1	Identical	rs2121875	C	1	Identical
rs10793821	5	133836209	T	0.053	rs10793821	T	1	Identical	rs10793821	T	1	Identical
rs76551843	5	169172133	A	0.271	rs76551843	A	1	Identical	NA	NA	NA	Not_Used
rs4713266	6	11219030	C	0.051	rs4713266	C	1	Identical	rs4713266	C	1	Identical
rs7767188	6	30073776	A	0.054	rs7767188	A	1	Identical	rs7767188	A	1	Identical
rs12665339	6	30601232	G	0.062	rs12665339	G	1	Identical	rs12665339	G	1	Identical
rs3096702	6	32192331	A	0.056	rs3096702	A	1	Identical	rs3096702	A	1	Identical
rs3129859	6	32400939	G	0.06	rs3129859	G	1	Identical	rs3129859	G	1	Identical
rs9296068	6	32988695	T	0.048	rs9296068	T	1	Identical	rs9296068	T	1	Identical
rs9469899	6	34793124	A	0.048	rs9469899	A	1	Identical	rs9469899	A	1	Identical
rs1983891	6	41536427	T	0.082	rs1983891	T	1	Identical	rs1983891	T	1	Identical
rs4711748	6	43694598	T	0.052	rs4711748	T	1	Identical	rs4711748	T	1	Identical
rs2273669	6	109285189	G	0.069	rs2273669	G	1	Identical	rs2273669	G	1	Identical
rs339331	6	117210052	T	0.084	rs339331	T	1	Identical	rs339331	T	1	Identical
rs1933488	6	153441079	A	0.076	rs1933488	A	1	Identical	rs1933488	A	1	Identical
rs9364554	6	160833664	T	0.104	rs9364554	T	1	Identical	rs9364554	T	1	Identical
rs527510716	7	1944537	C	0.059	rs527510716	C	1	Identical	rs71522278	T	0.5487	Proxy
rs12155172	7	20994491	A	0.093	rs12155172	A	1	Identical	rs12155172	A	1	Identical
rs10486567	7	27976563	G	0.134	rs10486567	G	1	Identical	rs10486567	G	1	Identical
rs17621345	7	40875192	A	0.072	rs17621345	A	1	Identical	rs17621345	A	1	Identical
rs56232506	7	47437244	A	0.054	rs56232506	A	1	Identical	rs56232506	A	1	Identical
rs6465657	7	97816327	C	0.101	rs6465657	C	1	Identical	rs6465657	C	1	Identical
rs2928679	8	23438975	A	0.053	rs2928679	A	1	Identical	rs2928679	A	1	Identical
rs1512268	8	23526463	T	0.128	rs1512268	T	1	Identical	rs1512268	T	1	Identical
rs11135910	8	25892142	T	0.078	rs11135910	T	1	Identical	rs11135910	T	1	Identical
rs12543663	8	127924659	C	0.111	rs12543663	C	1	Identical	rs12543663	C	1	Identical
rs10086908	8	128011937	T	0.126	rs10086908	T	1	Identical	rs10086908	T	1	Identical
rs16901979	8	128124916	A	0.445	rs16901979	A	1	Identical	rs16901979	A	1	Identical
rs620861	8	128335673	G	0.139	rs620861	G	1	Identical	rs620861	G	1	Identical
rs6983267	8	128413305	G	0.2	rs6983267	G	1	Identical	rs6983267	G	1	Identical
rs1447295	8	128485038	A	0.345	rs1447295	A	1	Identical	rs1447295	A	1	Identical
rs1048169	9	19055965	C	0.061	rs1048169	C	1	Identical	rs1048169	C	1	Identical
rs17694493	9	22041998	G	0.073	rs17694493	G	1	Identical	rs17694493	G	1	Identical
rs10122495	9	34049779	T	0.05	rs10122495	T	1	Identical	rs10122495	T	1	Identical
rs1182	9	132576060	A	0.058	rs1182	A	1	Identical	rs1182	A	1	Identical
rs76934034	10	46082985	T	0.115	rs76934034	T	1	Identical	rs76934034	T	1	Identical
rs3850699	10	104414221	A	0.07	rs3850699	A	1	Identical	rs3850699	A	1	Identical
rs4962416	10	126696872	C	0.059	rs4962416	C	1	Identical	rs4962416	C	1	Identical
rs61890184	11	7547587	A	0.071	rs61890184	A	1	Identical	rs61890184	A	1	Identical
rs2277283	11	61908440	C	0.056	rs2277283	C	1	Identical	rs2277283	C	1	Identical
rs12785905	11	66951965	C	0.116	rs12785905	C	1	Identical	rs12785905	C	1	Identical
rs7931342	11	68994497	G	0.157	rs7931342	G	1	Identical	rs7931342	G	1	Identical
rs11290954	11	76260543	AC	0.061	rs11290954	AC	1	Identical	rs3753051	C	0.9954	Proxy
rs11568818	11	102401661	T	0.074	rs11568818	T	1	Identical	rs11568818	T	1	Identical
rs1800057	11	108143456	G	0.15	rs1800057	G	1	Identical	rs1800057	G	1	Identical
rs11214775	11	113807181	G	0.071	rs11214775	G	1	Identical	rs11214775	G	1	Identical
rs138466039	11	125054793	T	0.281	rs138466039	T	1	Identical	rs138466039	T	1	Identical
rs878987	11	134266372	G	0.064	rs878987	G	1	Identical	rs878987	G	1	Identical
rs2066827	12	12871099	T	0.056	rs2066827	T	1	Identical	rs2066827	T	1	Identical
rs10845938	12	14416918	G	0.057	rs10845938	G	1	Identical	rs10845938	G	1	Identical
rs10875943	12	49676010	C	0.069	rs10875943	C	1	Identical	rs10875943	C	1	Identical
rs902774	12	53273904	A	0.126	rs902774	A	1	Identical	rs902774	A	1	Identical
rs7968403	12	65012824	T	0.059	rs7968403	T	1	Identical	rs7968403	T	1	Identical
rs1270884	12	114685571	A	0.07	rs1270884	A	1	Identical	rs1270884	A	1	Identical
rs8008270	14	53372330	C	0.083	rs8008270	C	1	Identical	rs8008270	C	1	Identical
rs7141529	14	69126744	C	0.051	rs7141529	C	1	Identical	rs7141529	C	1	Identical
rs8014671	14	71092256	G	0.047	rs8014671	G	1	Identical	rs8014671	G	1	Identical
rs4924487	15	40922915	C	0.062	rs4924487	C	1	Identical	rs4924487	C	1	Identical
rs33984059	15	56385868	A	0.176	rs33984059	A	1	Identical	rs33984059	A	1	Identical
rs11863709	16	57654576	C	0.148	rs11863709	C	1	Identical	rs11863709	C	1	Identical
rs201158093	16	82178893	TAA	0.049	rs201158093	TAA	1	Identical	NA	NA	NA	Not_Used
rs684232	17	618965	C	0.083	rs684232	C	1	Identical	rs684232	C	1	Identical
rs142444269	17	30098749	C	0.067	rs142444269	C	1	Identical	rs142444269	C	1	Identical
rs11649743	17	36074979	G	0.122	rs11649743	G	1	Identical	rs11649743	G	1	Identical
rs4430796	17	36098040	A	0.197	rs4430796	A	1	Identical	rs4430796	A	1	Identical
rs138213197	17	46805705	T	1.348	rs138213197	T	1	Identical	NA	NA	NA	Not_Used
rs11650494	17	47345186	A	0.099	rs11650494	A	1	Identical	rs11650494	A	1	Identical
rs2680708	17	56456120	G	0.046	rs2680708	G	1	Identical	rs2680708	G	1	Identical
rs1859962	17	69108753	G	0.161	rs1859962	G	1	Identical	rs1859962	G	1	Identical
rs8093601	18	51772473	C	0.045	rs8093601	C	1	Identical	rs8093601	C	1	Identical
rs28607662	18	53230859	C	0.075	rs28607662	C	1	Identical	rs28607662	C	1	Identical
rs12956892	18	56746315	T	0.05	rs12956892	T	1	Identical	rs12956892	T	1	Identical
rs10460109	18	73036165	T	0.044	rs10460109	T	1	Identical	rs10460109	T	1	Identical
rs7241993	18	76773973	C	0.076	rs7241993	C	1	Identical	rs7241993	C	1	Identical
rs11666569	19	17214073	C	0.052	rs11666569	C	1	Identical	rs11666569	C	1	Identical
rs8102476	19	38735613	C	0.09	rs8102476	C	1	Identical	rs8102476	C	1	Identical
rs11672691	19	41985587	G	0.092	rs11672691	G	1	Identical	rs11672691	G	1	Identical
rs61088131	19	42700947	T	0.062	rs61088131	T	1	Identical	rs61088131	T	1	Identical
rs2735839	19	51364623	G	0.167	rs2735839	G	1	Identical	rs2735839	G	1	Identical
rs12480328	20	49527922	T	0.107	rs12480328	T	1	Identical	rs12480328	T	1	Identical
rs6091758	20	52455205	G	0.072	rs6091758	G	1	Identical	rs6091758	G	1	Identical
rs2427345	20	61015611	C	0.045	rs2427345	C	1	Identical	rs2427345	C	1	Identical
rs6062509	20	62362563	T	0.078	rs6062509	T	1	Identical	rs6062509	T	1	Identical
rs9625483	22	28888939	A	0.134	rs9625483	A	1	Identical	rs9625483	A	1	Identical
rs5759167	22	43500212	G	0.142	rs5759167	G	1	Identical	rs5759167	G	1	Identical
rs2405942	23	9814135	A	0.049	rs2405942	A	1	Identical	NA	NA	NA	Not_Used
rs17321482	23	11482634	C	0.067	rs17321482	C	1	Identical	NA	NA	NA	Not_Used
rs5945619	23	51241672	C	0.104	rs5945619	C	1	Identical	NA	NA	NA	Not_Used
rs2807031	23	52896949	C	0.058	rs2807031	C	1	Identical	NA	NA	NA	Not_Used
rs5919432	23	67021550	T	0.043	rs5919432	T	1	Identical	NA	NA	NA	Not_Used
rs6625711	23	70139850	A	0.008	rs6625711	A	1	Identical	NA	NA	NA	Not_Used
rs56391074	1	88210715	AT	0.047	rs12139208	C	0.9683	Proxy	rs12139208	C	0.9866	Proxy
rs34579442	1	153899900	C	0.066	rs3748849	G	0.5539	Proxy	rs10796968	C	0.7941	Proxy
rs9287719	2	10710730	C	0.066	rs12464817	A	1	Proxy	rs9287719	C	1	Identical
rs11691517	2	111893096	T	0.064	rs13429049	C	0.9659	Proxy	rs11691517	T	1	Identical
rs7611694	3	113275624	A	0.083	rs7630708	C	0.5128	Proxy	rs7611694	A	1	Identical
rs10936632	3	170130102	A	0.097	rs62293481	G	0.5967	Proxy	rs10936632	A	1	Identical
rs17021918	4	95562877	C	0.085	rs7694162	G	0.9628	Proxy	rs17021918	C	1	Identical
rs9443189	6	76495882	A	0.064	rs276698	T	0.9836	Proxy	rs9443189	A	1	Identical
rs1935581	10	90195149	C	0.048	rs10788599	G	0.932	Proxy	rs1935581	C	1	Identical
rs7094871	10	114712154	G	0.044	rs10885396	T	0.9913	Proxy	rs7094871	G	1	Identical
rs547171081	11	47421962	CGG	0.047	rs4752999	T	0.4318	Proxy	rs375314312	T	1	Proxy
rs80130819	12	48419618	A	0.096	rs9651980	T	0.4995	Proxy	rs80130819	A	1	Identical
rs5799921	12	90160530	GA	0.061	rs7303102	A	0.9721	Proxy	rs1405779	C	0.9907	Proxy
rs7295014	12	133067989	G	0.052	rs28435470	G	0.9843	Proxy	rs7295014	G	1	Identical
rs1004030	14	23305649	T	0.046	rs17122934	A	0.6571	Proxy	rs1004030	T	1	Identical
rs11629412	14	37138294	C	0.057	rs7146835	T	0.5228	Proxy	rs11629412	C	1	Identical
rs28441558	17	7803118	C	0.151	rs28391687	G	0.924	Proxy	rs28441558	C	1	Identical
rs118005503	19	32167803	G	0.09	rs77378846	C	0.5312	Proxy	rs118005503	G	1	Identical
rs58133635	22	40471188	T	0.068	rs28837144	C	0.7483	Proxy	rs58133635	T	1	Identical
rs4976790	5	177968915	T	0.074	rs4976789	G	0.5737	Proxy	rs4976790	T	1	Identical
rs3850699	10	104414221	A	0.07	rs12773833	C	0.9792	Proxy	rs3850699	A	1	Identical
rs2277283	11	61908440	C	0.056	rs3890102	G	0.7548	Proxy	rs2277283	C	1	Identical
rs142436749	3	169093100	G	0.221	NA	NA	NA	Not_Used	rs142436749	G	1	Identical
rs11452686	7	20414110	T	0.05	NA	NA	NA	Not_Used	rs17365498	T	0.5453	Proxy
rs183373024	8	128104117	G	1.068	NA	NA	NA	Not_Used	NA	NA	NA	Not_Used
rs141536087	10	854691	GCGCA	0.081	NA	NA	NA	Not_Used	rs35666723	A	0.9134	Proxy
rs1881502	11	1507512	T	0.058	NA	NA	NA	Not_Used	rs1881502	T	1	Identical
rs533722308	18	60961193	CT	0.052	NA	NA	NA	Not_Used	rs4987718	A	0.5483	Proxy
rs11480453	20	31347512	C	0.046	NA	NA	NA	Not_Used	rs2377667	A	0.9418	Proxy
rs1041449	21	42901421	G	0.051	NA	NA	NA	Not_Used	rs1041449	G	1	Identical
*The indel rs11293876 is absent from dbSNP, causing the Schumacher PRS to shrink to a total of 146 markers.

## Sheet: Conti (optimal proxies)
ID	Chromosome	Position_hg37	Effect	Multiancestry_Beta	EUR_Beta	AFR_Beta	ASN_Beta	HIS_Beta	MADCaP_Proxy_rsID	MADCaP_Correlated_EffectAllele	MADCaP_R2	MADCaP_Type	UKBB_Proxy_rsID	UKBB_Correlated_EffectAllele	UKBB_R2	UKBB_Type
rs2847344	1	10564675	A	0.0424113	0.0442274	0.0262008	0.0304495	0.0297756	rs2847344	A	1	Identical	rs2847344	A	1	Identical
rs1811698	1	150772613	C	0.08024	0.0823246	0.0425648	0.0874653	0.0675991	rs1811698	C	1	Identical	rs1811698	C	1	Identical
rs607518	1	150954671	A	0.0670474	0.0640693	0.104769	-0.0454366	0.0106422	rs607518	A	1	Identical	rs607518	A	1	Identical
rs10127983	1	153923276	T	0.0662741	0.067445	0.0464109	0.0660372	0.0152956	rs10127983	T	1	Identical	rs10127983	T	1	Identical
rs56103503	1	154980351	T	0.056375	0.0555976	0.0678232	0.056035	0.0588823	rs56103503	T	1	Identical	rs56103503	T	1	Identical
rs184104770	1	155690186	A	0.159117	0.159117	NA	NA	NA	rs184104770	A	1	Identical	rs184104770	A	1	Identical
rs507603	1	179897070	A	0.0595167	0.0415778	0.0417012	0.0855	-0.0311977	rs507603	A	1	Identical	rs507603	A	1	Identical
rs4245739	1	204518842	A	0.0984001	0.0903447	0.0394238	0.130898	0.162092	rs4245739	A	1	Identical	rs4245739	A	1	Identical
rs708723	1	205739266	C	0.0528956	0.0433107	0.0714156	0.0656985	0.0556511	rs708723	C	1	Identical	rs708723	C	1	Identical
rs73913932	2	10094526	G	0.0790524	0.0820188	0.0571637	NA	0.0850436	rs73913932	G	1	Identical	rs73913932	G	1	Identical
rs1990613	2	10781975	T	0.0633227	0.066681	0.0385284	0.0498634	-0.0367582	rs1990613	T	1	Identical	rs1990613	T	1	Identical
rs9306894	2	20878105	G	0.0874666	0.0753089	0.0963028	0.116692	0.0943525	rs9306894	G	1	Identical	rs9306894	G	1	Identical
rs6738169	2	43064555	C	0.0455602	0.0429165	0.0632616	0.025461	0.0462888	rs6738169	C	1	Identical	rs6738169	C	1	Identical
rs11125927	2	62752975	G	0.10687	0.0654408	0.109933	0.141306	0.0728816	rs11125927	G	1	Identical	rs11125927	G	1	Identical
rs58235267	2	63277843	G	0.112597	0.112856	0.115389	0.0967127	0.127311	rs58235267	G	1	Identical	rs58235267	G	1	Identical
rs74702681	2	66652885	T	0.159911	0.163457	NA	NA	-0.243759	rs74702681	T	1	Identical	rs74702681	T	1	Identical
rs2028900	2	85767735	C	0.0858994	0.0843786	0.0902027	0.082715	0.109999	rs2028900	C	1	Identical	rs2028900	C	1	Identical
rs2165108	2	111861993	A	0.0952807	0.0957751	0.0902741	0.0337516	0.150263	rs2165108	A	1	Identical	rs2165108	A	1	Identical
rs34925593	2	174234547	C	0.0569614	0.0502738	0.0618059	0.0743445	0.0545206	rs34925593	C	1	Identical	rs34925593	C	1	Identical
rs1861270	2	202126615	G	0.050616	0.0517685	0.0265008	0.0499446	0.0248446	rs1861270	G	1	Identical	rs1861270	G	1	Identical
rs74001374	2	238411293	C	0.133854	0.122547	0.136929	0.0606587	0.166244	rs74001374	C	1	Identical	NaN	NaN	NA	Not_Used
rs2292884	2	238443226	G	0.0621864	0.0615211	0.0612634	0.0671241	0.0155139	rs2292884	G	1	Identical	rs2292884	G	1	Identical
rs77559646	2	242135265	A	0.283885	0.28365	NA	NA	0.319401	rs77559646	A	1	Identical	rs77559646	A	1	Identical
rs77482050	2	242139600	G	0.359062	0.359062	NA	NA	NA	rs77482050	G	1	Identical	NaN	NaN	NA	Not_Used
rs76832527	2	242157241	A	0.110562	0.108785	0.13323	0.0122387	0.124228	rs76832527	A	1	Identical	rs76832527	A	1	Identical
rs7628934	3	87175984	C	0.0937238	0.0922749	0.105118	0.0983271	0.0741328	rs7628934	C	1	Identical	rs7628934	C	1	Identical
rs1283104	3	106962521	G	0.0470174	0.0488318	0.0242109	0.0396401	0.0262492	rs1283104	G	1	Identical	rs1283104	G	1	Identical
rs2271494	3	113300183	A	0.0843099	0.0862129	0.0354011	0.0772377	0.031198	rs2271494	A	1	Identical	rs2271494	A	1	Identical
rs78416326	3	170074517	G	0.19012	0.190506	0.127777	0.149971	0.243048	rs78416326	G	1	Identical	rs78416326	G	1	Identical
rs17804499	4	74442349	G	0.204833	0.20486	0.0126555	NA	-0.00493	rs17804499	G	1	Identical	rs17804499	G	1	Identical
rs13142786	4	74477135	T	0.0752049	0.0775576	0.0491169	0.0228371	0.0480526	rs13142786	T	1	Identical	rs13142786	T	1	Identical
rs6853490	4	95544718	G	0.0774606	0.0802004	0.0584017	0.0549577	0.0556633	rs6853490	G	1	Identical	rs6853490	G	1	Identical
rs7679673	4	106061534	C	0.0970556	0.0999955	0.085451	0.0672568	0.0696537	rs7679673	C	1	Identical	rs7679673	C	1	Identical
rs17035310	4	106064754	C	0.0798453	0.0669321	0.048494	0.166164	0.0858081	rs17035310	C	1	Identical	rs17035310	C	1	Identical
rs77821238	4	140948835	C	0.0607992	0.0532971	0.0307009	0.0991459	0.0088188	rs77821238	C	1	Identical	rs77821238	C	1	Identical
rs72725734	4	146879237	G	0.0646854	0.0397435	0.0491015	0.0811368	0.110947	rs72725734	G	1	Identical	rs72725734	G	1	Identical
rs2242652	5	1280028	G	0.135158	0.132177	0.131103	0.151516	0.142201	rs2242652	G	1	Identical	rs2242652	G	1	Identical
rs4975758	5	1891174	G	0.138339	0.0784	0.114366	0.203376	0.0677261	rs4975758	G	1	Identical	rs4975758	G	1	Identical
rs1482675	5	44368506	T	0.0390431	0.0407626	0.0235007	0.0204235	0.020767	rs1482675	T	1	Identical	rs1482675	T	1	Identical
rs10793821	5	133836209	T	0.0779943	0.0586981	0.032201	0.0403827	0.172205	rs10793821	T	1	Identical	rs10793821	T	1	Identical
rs76551843	5	169172133	A	0.275654	0.275654	NA	NA	NA	rs76551843	A	1	Identical	NaN	NaN	NA	Not_Used
rs9686557	5	172959030	C	0.0425654	0.0448388	-0.0293008	-0.00751955	0.0286377	rs9686557	C	1	Identical	rs9686557	C	1	Identical
rs2018336	6	11217897	T	0.0665663	0.0650163	0.0893024	-0.00928333	0.0604043	rs2018336	T	1	Identical	rs2018336	T	1	Identical
rs9275160	6	32652620	A	0.0490324	0.0384064	0.0654678	0.0523291	0.0785311	rs9275160	A	1	Identical	rs9275160	A	1	Identical
rs9469899	6	34793124	A	0.0474867	0.047896	0.0206006	0.0494805	0.0139395	rs9469899	A	1	Identical	rs9469899	A	1	Identical
rs4714485	6	41536587	G	0.101841	0.08499	0.100303	0.126625	0.152671	rs4714485	G	1	Identical	rs4714485	G	1	Identical
rs9472120	6	43709785	C	0.0417926	0.0422912	0.0425013	0.0129039	0.0313876	rs9472120	C	1	Identical	rs9472120	C	1	Identical
rs339351	6	117200434	C	0.146268	0.090391	0.197006	0.185575	-0.00331893	rs339351	C	1	Identical	rs339351	C	1	Identical
rs4646284	6	160581543	TG	0.190782	0.195979	0.122528	0.11978	0.136028	rs4646284	TG	1	Identical	NaN	NaN	NA	Not_Used
rs6956484	7	27564862	A	0.0670781	0.054167	0.0364913	0.133556	0.0401866	rs6956484	A	1	Identical	rs6956484	A	1	Identical
rs10486567	7	27976563	G	0.111327	0.114253	0.0985576	0.0936026	0.102463	rs10486567	G	1	Identical	rs10486567	G	1	Identical
rs834608	7	47451918	A	0.0510188	0.0526856	0.0421013	0.0400114	0.0495943	rs834608	A	1	Identical	rs834608	A	1	Identical
rs6557704	8	23470785	A	0.0722944	0.0692882	0.0391707	0.105931	0.072554	rs6557704	A	1	Identical	rs6557704	A	1	Identical
rs6984837	8	127901649	G	0.0890204	0.0761189	0.0995061	0.128793	0.0670626	rs6984837	G	1	Identical	rs6984837	G	1	Identical
rs114798100	8	128085434	G	0.887891	NA	0.887891	NA	NA	rs114798100	G	1	Identical	NaN	NaN	NA	Not_Used
rs111906932	8	128086204	A	0.652325	NA	0.652325	NA	NA	rs111906932	A	1	Identical	NaN	NaN	NA	Not_Used
rs201057014	8	128325355	T	0.0562123	0.0657511	0.011768	-0.0805361	0.0523965	rs201057014	T	1	Identical	rs201057014	T	1	Identical
rs17464492	8	128342866	A	0.114038	0.112349	0.0861496	0.161706	0.122108	rs17464492	A	1	Identical	rs17464492	A	1	Identical
rs6983267	8	128413305	G	0.159519	0.161057	0.126479	0.138443	0.190536	rs6983267	G	1	Identical	rs6983267	G	1	Identical
rs10090154	8	128532137	T	0.349467	0.290144	0.140614	0.477322	0.308319	rs10090154	T	1	Identical	rs10090154	T	1	Identical
rs12549761	8	128540776	C	0.17871	0.182483	0.222217	0.0938594	0.0722437	rs12549761	C	1	Identical	rs12549761	C	1	Identical
rs10122990	9	19072246	C	0.0587615	0.0570113	0.0148042	0.0686582	0.0758597	rs10122990	C	1	Identical	rs10122990	C	1	Identical
rs17694493	9	22041998	G	0.0757031	0.0792832	0.0373011	-0.0735228	0.0619207	rs17694493	G	1	Identical	rs17694493	G	1	Identical
rs10122495	9	34049779	T	0.05226	0.0544181	0.0406012	0.0399186	-0.0281634	rs10122495	T	1	Identical	rs10122495	T	1	Identical
rs4451364	9	109532734	A	0.0520793	0.049197	0.0499048	0.0772664	0.0688923	rs4451364	A	1	Identical	rs4451364	A	1	Identical
rs2241167	9	130430116	A	0.0419873	0.0402531	0.0230007	0.0208876	0.0706459	rs2241167	A	1	Identical	rs2241167	A	1	Identical
rs12634	9	132573536	T	0.0596825	0.0547238	0.0650019	0.0725033	-0.00673267	rs12634	T	1	Identical	rs12634	T	1	Identical
rs12262998	10	104428716	C	0.0773751	0.0699078	0.0615018	0.0717603	0.146791	rs12262998	C	1	Identical	rs12262998	C	1	Identical
rs10885396	10	114711755	T	0.0467931	0.0449408	0.0170005	0.0602492	-0.028448	rs10885396	T	1	Identical	rs10885396	T	1	Identical
rs10788167	10	123054018	T	0.0618503	0.0609562	0.0659914	0.0659489	0.0422337	rs10788167	T	1	Identical	rs10788167	T	1	Identical
rs10749415	10	123185303	A	0.13313	0.0986176	0.105671	0.247464	0.153721	rs10749415	A	1	Identical	rs10749415	A	1	Identical
rs11043143	11	2234093	T	0.16086	0.166835	0.104276	0.0537998	0.12062	rs11043143	T	1	Identical	rs11043143	T	1	Identical
rs61890184	11	7547587	A	0.104992	0.0737802	0.0239007	0.128668	0.170593	rs61890184	A	1	Identical	rs61890184	A	1	Identical
rs1048374	11	58902679	G	0.128658	0.0355644	0.130304	0.13071	0.0843941	rs1048374	G	1	Identical	NaN	NaN	NA	Not_Used
rs2277283	11	61908440	C	0.0582555	0.0544181	0.0529015	0.00640551	0.10393	rs2277283	C	1	Identical	rs2277283	C	1	Identical
rs12785905	11	66951965	C	0.130218	0.117906	0.00330001	NA	0.261895	rs12785905	C	1	Identical	rs12785905	C	1	Identical
rs11825796	11	68980788	A	0.0922962	0.0941264	0.0669762	0.134954	0.0600939	rs11825796	A	1	Identical	rs11825796	A	1	Identical
rs11228580	11	69002342	C	0.240824	0.236822	0.269648	0.15989	0.163887	rs11228580	C	1	Identical	rs11228580	C	1	Identical
rs3918298	11	69463273	A	0.169156	0.161985	0.0776786	0.148857	0.319889	rs3918298	A	1	Identical	rs3918298	A	1	Identical
rs56159348	11	76267331	T	0.0591609	0.0581886	0.0416012	0.0738957	-0.0210514	rs56159348	T	1	Identical	rs56159348	T	1	Identical
rs11568818	11	102401661	T	0.079349	0.0730669	0.0740022	0.054029	0.138637	rs11568818	T	1	Identical	rs11568818	T	1	Identical
rs74911261	11	108357137	A	0.144979	0.14542	NA	NA	0.101264	rs74911261	A	1	Identical	rs74911261	A	1	Identical
rs138466039	11	125054793	T	0.285948	0.285948	NA	NA	NA	rs138466039	T	1	Identical	rs138466039	T	1	Identical
rs878987	11	134266372	G	0.0734466	0.0709269	0.0105003	0.10388	0.0873341	rs878987	G	1	Identical	rs878987	G	1	Identical
rs2066827	12	12871099	T	0.0564249	0.0577875	0.0483212	0.00238016	-0.0254382	rs2066827	T	1	Identical	rs2066827	T	1	Identical
rs77216612	12	12877983	A	0.0764476	0.0278569	0.0311462	0.0983937	-0.011341	rs77216612	A	1	Identical	rs77216612	A	1	Identical
rs10845938	12	14416918	G	0.0609753	0.0605339	0.0527868	0.00606829	0.082074	rs10845938	G	1	Identical	rs10845938	G	1	Identical
rs56222401	12	49672714	G	0.0772566	0.0753735	0.0841697	0.0833648	0.0297581	rs56222401	G	1	Identical	rs56222401	G	1	Identical
rs7968403	12	65012824	T	0.0626095	0.0609401	0.0112003	0.0750097	0.00673269	rs7968403	T	1	Identical	rs7968403	T	1	Identical
rs1270884	12	114685571	A	0.0735246	0.0701116	0.0592017	0.0585781	0.124318	rs1270884	A	1	Identical	rs1270884	A	1	Identical
rs8005621	14	61106699	G	0.0741612	0.0572714	0.0751022	0.090513	0.104972	rs8005621	G	1	Identical	rs8005621	G	1	Identical
rs767127	14	69134264	G	0.0529363	0.0525578	0.037978	0.0661411	0.00867287	rs767127	G	1	Identical	rs767127	G	1	Identical
rs33984059	15	56385868	A	0.178845	0.178845	NA	NA	NA	rs33984059	A	1	Identical	rs33984059	A	1	Identical
rs74634457	15	66835704	G	0.0621716	0.0510551	0.0371718	0.00338425	0.129265	rs74634457	G	1	Identical	rs74634457	G	1	Identical
rs13380763	16	54678305	C	0.0604987	0.0519684	0.0697052	0.0929237	0.000938408	rs13380763	C	1	Identical	rs13380763	C	1	Identical
rs11863709	16	57654576	C	0.142619	0.145216	0.0719017	NA	-0.0489274	rs11863709	C	1	Identical	rs11863709	C	1	Identical
rs28709974	16	79847632	C	0.0875159	0.0872318	0.0883024	NA	0.0920735	rs28709974	C	1	Identical	rs28709974	C	1	Identical
rs8052913	16	82166181	C	0.0441366	0.0426988	0.0232007	0.0452101	0.0678011	rs8052913	C	1	Identical	rs8052913	C	1	Identical
rs684232	17	618965	C	0.0824952	0.0837671	0.067702	0.0656336	0.108292	rs684232	C	1	Identical	rs684232	C	1	Identical
rs78378222	17	7571752	G	0.232908	0.232908	NA	NA	NA	rs78378222	G	1	Identical	rs78378222	G	1	Identical
rs3110641	17	36047417	A	0.060812	0.0557596	0.025188	0.0763222	0.0774206	rs3110641	A	1	Identical	rs3110641	A	1	Identical
rs11649743	17	36074979	G	0.110163	0.0967435	0.0539212	0.139851	0.134721	rs11649743	G	1	Identical	rs11649743	G	1	Identical
rs11263763	17	36103565	A	0.206472	0.197732	0.10312	0.269812	0.147742	rs11263763	A	1	Identical	rs11263763	A	1	Identical
rs138213197	17	46805705	T	1.38038	1.38038	NA	NA	NA	rs138213197	T	1	Identical	NaN	NaN	NA	Not_Used
rs35283980	18	56745999	G	0.0445484	0.044635	0.00770023	0.0323062	0.0601201	rs35283980	G	1	Identical	rs35283980	G	1	Identical
rs9959454	18	76770820	A	0.0833775	0.0829519	0.0179005	0.0249723	0.111326	rs9959454	A	1	Identical	rs9959454	A	1	Identical
rs11673591	19	41985931	T	0.0861384	0.0884548	0.0569017	0.0220945	0.0249393	rs11673591	T	1	Identical	rs11673591	T	1	Identical
rs2659051	19	51345568	G	0.100158	0.0845157	0.0797849	0.134145	0.100357	rs2659051	G	1	Identical	rs2659051	G	1	Identical
rs73909841	20	49548807	T	0.116772	0.103944	0.070702	0.170442	-0.0209563	rs73909841	T	1	Identical	rs73909841	T	1	Identical
rs6126986	20	52464719	C	0.0635863	0.0639973	0.0375011	0.0193095	0.0817406	rs6126986	C	1	Identical	rs6126986	C	1	Identical
rs1058319	20	62374389	C	0.112172	0.110913	0.149076	0.108018	0.0791713	rs1058319	C	1	Identical	rs1058319	C	1	Identical
rs1978060	22	19749525	G	0.0575069	0.0550295	0.0155005	0.0717606	0.0566115	rs1978060	G	1	Identical	rs1978060	G	1	Identical
rs9625483	22	28888939	A	0.146473	0.138469	NA	NA	0.275253	rs9625483	A	1	Identical	rs9625483	A	1	Identical
rs17886163	22	29091147	C	0.466208	NA	0.466208	NA	NA	rs17886163	C	1	Identical	NaN	NaN	NA	Not_Used
rs6003062	22	43499741	G	0.154457	0.156626	0.129231	NA	0.144898	rs6003062	G	1	Identical	rs6003062	G	1	Identical
rs5759167	22	43500212	G	0.12081	0.124386	0.105755	0.0816938	0.113696	rs5759167	G	1	Identical	rs5759167	G	1	Identical
rs17321482	X	11482634	C	0.0590173	0.0595	0.0439	NA	0.0456	rs17321482	C	1	Identical	NA	NA	NA	Not_Used
rs11338635	X	51245276	GA	0.0997015	0.101	0.0837	0.118	0.0302	rs11338635	GA	1	Identical	NA	NA	NA	Not_Used
rs4826594	X	54454406	A	0.0487696	-0.0156	-0.0033	0.0587	0.0223	rs4826594	A	1	Identical	NA	NA	NA	Not_Used
rs371707439	X	70139908	A	0.0555475	0.0559	0.0214	NA	-0.0074	rs371707439	A	1	Identical	NA	NA	NA	Not_Used
rs7542260	1	5743196	T	0.102298	-0.0246613	-0.0226007	0.127832	-0.00559474	rs770702	T	0.5504	Proxy	rs7542260	T	1	Identical
rs10803412	1	16376831	C	0.0555065	0.0531952	0.0538016	0.111769	-0.0444733	rs5257	A	0.9952	Proxy	rs10803412	C	1	Identical
rs544780844	1	46251655	T	0.072822	0.0591057	0.0982028	0.0517969	0.136834	rs6702764	T	0.7271	Proxy	rs11211185	C	0.6324	Proxy
rs56391074	1	88210715	AT	0.0482556	0.0451446	0.0640019	-0.00640553	0.0188705	rs12139208	C	0.9683	Proxy	rs12139208	C	0.9866	Proxy
rs6660538	1	163295678	A	0.0479026	0.0341387	0.0598018	0.0618274	0.0116637	rs4656392	C	0.9881	Proxy	rs6660538	A	1	Identical
rs4075646	1	167135941	T	0.0695146	0.0566599	0.0717021	0.0653551	0.132753	rs748800	G	0.9698	Proxy	rs4075646	T	1	Identical
rs34295433	1	183032447	CTAAG	0.0413237	0.041374	0.0272008	0.0493876	0.0486461	rs10797838	A	0.9726	Proxy	rs10797829	A	1	Proxy
rs11686272	2	8598444	T	0.0452715	0.0430097	0.00932132	0.0275068	0.0728739	rs11898591	T	0.4008	Proxy	rs11686272	T	1	Identical
rs7602028	2	16016503	C	0.0662855	0.0514628	0.0558016	0.0910701	0.0095775	rs36082346	G	0.8539	Proxy	rs7602028	C	1	Identical
rs7591218	2	43637998	A	0.0844668	0.0666744	0.00790083	0.121483	0.0494539	rs13029250	G	0.9287	Proxy	rs7591218	A	1	Identical
rs11691517	2	111893096	T	0.0583805	0.0587123	0.00626617	0.0561758	0.013824	rs13429049	C	0.9659	Proxy	rs11691517	T	1	Identical
rs10206072	2	121373466	G	0.065253	0.0504104	0.091195	0.0436381	0.0761922	rs6541731	G	0.8344	Proxy	rs10206072	G	1	Identical
rs16854905	2	169012955	C	0.0598358	0.0559466	0.0512015	0.0712964	-0.00113791	rs16855074	C	0.7535	Proxy	rs16854905	C	1	Identical
rs7618603	3	23153062	A	0.0616362	0.0564562	0.0461014	0.0846643	0.0695079	rs9872872	C	0.9346	Proxy	rs7618603	A	1	Identical
rs34680713	3	49621718	A	0.068888	0.0616534	0.0292009	NA	0.137593	rs7647973	A	0.4932	Proxy	rs7629322	C	0.8248	Proxy
rs143745027	3	87144017	G	0.164627	0.152849	0.0802117	0.179274	0.229305	rs78269931	A	1	Proxy	rs143745027	G	1	Identical
rs114810266	3	87399362	A	0.156076	0.15564	0.157941	NA	-0.00477291	rs147254570	C	0.9746	Proxy	rs114810266	A	1	Identical
rs151038334	3	107193337	C	0.0815048	0.0723807	0.12002	NA	0.0780272	rs35024425	C	0.6492	Proxy	rs151038334	C	1	Identical
rs2811476	3	127898501	C	0.101362	0.0998621	0.071079	0.128917	0.0386158	rs2811480	T	1	Proxy	rs2811476	C	1	Identical
rs35006112	3	128213994	G	0.0937507	0.0659526	0.0900605	0.125823	0.075662	rs4857898	G	1	Proxy	rs35006112	G	1	Identical
rs1457063	3	137562823	A	0.047975	0.0393359	0.068602	0.0559788	0.0236118	rs201682	T	0.609	Proxy	rs1457063	A	1	Identical
rs7650602	3	141147414	C	0.0520977	0.0480999	0.0447013	0.0717606	-0.0301549	rs9846396	T	0.9895	Proxy	rs7650602	C	1	Identical
rs145053401	3	152011745	C	0.0880572	0.0842766	0.109303	NA	0.0206718	rs73026368	T	0.8228	Proxy	rs17369534	G	0.9707	Proxy
rs2293607	3	169482335	T	0.0737582	0.0573396	0.146418	0.0486649	0.0310354	rs10936599	C	1	Proxy	rs2293607	T	1	Identical
rs577952184	3	170083540	C	0.10474	0.0974973	0.0567488	0.092033	0.186667	rs6444920	G	1	Proxy	rs7626016	G	0.9721	Proxy
rs147762399	4	152030340	T	0.0854428	0.0939576	0.070702	0.0716676	-0.0402991	rs2280283	T	0.9035	Proxy	rs147762399	T	1	Identical
rs2736098	5	1294086	T	0.0724372	0.0724054	0.0185623	0.0755787	0.0719122	rs2853669	G	0.8987	Proxy	rs2736098	T	1	Identical
rs9292122	5	56087910	A	0.0510609	0.0416797	0.0636019	0.00436319	0.0793699	rs10461617	G	0.7727	Proxy	rs9292122	A	1	Identical
rs2814811	6	1670985	A	0.0440865	0.0431064	0.0418012	0.0363909	0.0686545	rs4959144	C	0.58	Proxy	rs2814811	A	1	Identical
rs6927369	6	21330689	C	0.0895472	0.0515968	0.0749135	0.0920301	0.172235	rs9368296	G	1	Proxy	rs6927369	C	1	Identical
rs4269363	6	21471490	G	0.0580623	0.0356903	0.0780855	0.0792155	0.0152522	rs7759649	C	0.5198	Proxy	rs4269363	G	1	Identical
rs12665509	6	21878849	A	0.0431431	0.0421904	0.0514221	0.0279191	-0.0022214	rs9466199	A	0.4836	Proxy	rs12665509	A	1	Identical
rs62407547	6	30216712	C	0.0456017	0.058349	-0.11098	0.106707	0.0446172	rs9380159	T	0.7639	Proxy	rs62407547	C	1	Identical
rs9443189	6	76495882	A	0.0779144	0.0644049	0.099603	0.0775163	0.0417234	rs276698	T	0.9836	Proxy	rs9443189	A	1	Identical
rs2038542	6	109295293	C	0.0737211	0.0760222	0.0290009	0.0446529	0.0241805	rs6929070	T	0.9954	Proxy	rs2038542	C	1	Identical
rs13215045	6	153447516	C	0.0723343	0.0745955	0.066302	0.0625701	0.0525339	rs6927516	G	0.9607	Proxy	rs13215045	C	1	Identical
rs963800	6	160150279	C	0.0657963	0.0602044	0.0437365	0.083045	0.0804422	rs12204454	C	0.6575	Proxy	rs963800	C	1	Identical
rs4513875	7	1928159	T	0.0440101	0.0409664	0.0665019	0.0239511	0.0504478	rs114030919	A	0.769	Proxy	rs4513875	T	1	Identical
rs9655205	7	20999211	C	0.0888127	0.0916625	0.0647815	0.0684274	0.0722433	rs6944344	A	0.7597	Proxy	rs9655205	C	1	Identical
rs35389879	7	21812043	T	0.0496879	0.0401657	0.00942517	0.0302163	0.102843	rs6956349	T	0.5234	Proxy	rs35389879	T	1	Identical
rs12701838	7	40877473	A	0.0801393	0.068685	-0.0248007	0.174711	0.0458012	rs17621345	A	1	Proxy	rs12701838	A	1	Identical
rs6955627	7	92577760	C	0.0564039	0.0537047	0.0464014	0.0665619	0.0272152	rs11971884	G	0.8258	Proxy	rs6955627	C	1	Identical
rs870167	8	8498803	G	0.0617743	0.0616534	0.0636018	0.0607134	0.0640079	rs873323	C	0.7984	Proxy	rs870167	G	1	Identical
rs1160267	8	23529521	G	0.169347	0.142131	0.162906	0.238978	0.153233	rs11782388	C	0.9713	Proxy	rs1160267	G	1	Identical
rs141811748	8	25894201	C	0.0770484	0.07766	0.0525151	0.120977	0.0634559	rs11135910	T	0.9752	Proxy	rs11135910	T	0.8645	Proxy
rs12677206	8	26063165	A	0.0609754	0.0360075	0.0436891	0.0920472	0.0354869	rs12674998	T	0.9863	Proxy	rs12677206	A	1	Identical
rs11467	8	38644914	A	0.0456079	0.041374	0.066202	-0.0494802	-0.00796543	rs6986939	A	0.8339	Proxy	rs11467	A	1	Identical
rs73700335	8	108923107	G	0.0586086	0.0529913	0.0887024	0.0872622	-0.0291115	rs17309585	C	0.7644	Proxy	rs73700335	G	1	Identical
rs57588856	8	127836925	C	0.0346256	0.0532332	0.0353039	-0.112904	0.0131623	rs979003	T	0.8697	Proxy	rs7839420	G	0.9914	Proxy
rs7463326	8	128027954	G	0.181293	0.154583	0.241922	0.235161	0.0981435	rs9297750	A	0.8206	Proxy	rs7463326	G	1	Identical
rs72725879	8	128103969	T	0.374931	0.206063	0.268725	0.535542	0.189805	rs1456315	T	0.4038	Proxy	rs72725879	T	1	Identical
rs34265760	8	128535543	T	0.162669	0.0773191	0.0557949	0.194561	0.165983	rs34236924	T	0.5318	Proxy	rs34265760	T	1	Identical
rs34540271	9	18554773	C	0.0518957	0.0499034	0.0674585	0.0264495	0.0622471	rs13295269	A	0.9219	Proxy	rs34540271	C	1	Identical
rs142727307	9	82090723	T	0.0784262	0.0705192	0.0886026	0.185744	0.0415336	rs17082506	C	0.604	Proxy	rs12339393	A	1	Proxy
rs817872	9	110144887	C	0.0724405	0.0648383	0.0854114	0.0676079	0.112367	rs817871	G	1	Proxy	rs817872	C	1	Identical
rs11817544	10	80236999	C	0.121629	0.0687652	0.0522983	0.152737	0.0820431	rs66949455	C	0.9379	Proxy	rs11817544	C	1	Identical
rs12412705	10	80835998	C	0.0907403	0.0383735	0.0804385	0.108352	0.0255164	rs7091873	C	0.9489	Proxy	rs12412705	C	1	Identical
rs1935581	10	90195149	C	0.0456683	0.0455522	0.0197006	0.0479951	0.0489306	rs10788599	G	0.932	Proxy	rs1935581	C	1	Identical
rs4558107	10	122794926	A	0.0603755	0.0590801	0.0468883	0.0754101	0.00702869	rs12245671	G	0.6825	Proxy	rs4558107	A	1	Identical
rs12769682	10	126697494	C	0.0610568	0.0562524	0.0862025	-0.0871665	0.0314823	rs12769019	G	0.9928	Proxy	rs12769682	C	1	Identical
rs5794883	11	113700546	C	0.0695787	0.0707231	0.0628019	-0.00594137	0.0463701	rs7111825	T	0.5706	Proxy	rs11214775	G	0.8022	Proxy
rs80130819	12	48419618	A	0.0930209	0.0934801	0.0878862	NA	0.0497872	rs9651980	T	0.4995	Proxy	rs80130819	A	1	Identical
rs113925811	12	53308932	A	0.165493	0.166643	0.160605	NA	0.0768081	rs4919743	A	0.9928	Proxy	rs113925811	A	1	Identical
rs4842687	12	90156377	A	0.07082	0.0586981	0.0425013	0.104995	0.0765251	rs10745515	C	1	Proxy	rs4842687	A	1	Identical
rs77121786	12	102446675	G	0.0477888	0.0459598	0.0479014	0.057	0.031577	rs17438571	G	0.9398	Proxy	rs77121786	G	1	Identical
rs7295014	12	133067989	G	0.062622	0.0495265	0.0647019	0.102581	0.0231377	rs28435470	G	0.9843	Proxy	rs7295014	G	1	Identical
rs1327653	13	51076440	T	0.0561055	0.039234	0.0284008	0.0904201	0.0549993	rs1411069	G	0.9482	Proxy	rs1327653	T	1	Identical
rs7489409	13	73716861	C	0.102183	0.0682726	0.108734	0.134795	0.0352859	rs3929754	A	0.9738	Proxy	rs7489409	C	1	Identical
rs75823044	13	110360784	T	0.424306	0.209718	0.425009	NA	NA	rs115569676	G	0.7835	Proxy	NaN	NaN	NA	Not_Used
rs1004030	14	23305649	T	0.0495705	0.0482018	0.0104003	-0.00445603	0.074344	rs17122934	A	0.6571	Proxy	rs1004030	T	1	Identical
rs6571758	14	37136194	G	0.0640102	0.0557394	0.0705655	0.0858427	0.0645305	rs990013	G	0.7805	Proxy	rs6571758	G	1	Identical
rs11849126	14	38144592	G	0.0463121	0.0414638	0.0639994	0.0498001	-0.022343	rs17106954	A	0.5969	Proxy	rs11849126	G	1	Identical
rs4901313	14	53387109	G	0.0883123	0.0847862	0.0512015	NA	0.155325	rs8008270	C	0.9668	Proxy	rs4901313	G	1	Identical
rs79133931	14	64687926	T	0.0673147	-0.264321	0.055901	0.165058	0.0426715	rs75150555	C	0.7192	Proxy	NaN	NaN	NA	Not_Used
rs2093202	14	68923908	A	0.0573351	0.0406792	0.030108	0.0260481	0.127207	rs12886864	G	0.6105	Proxy	rs2093202	A	1	Identical
rs17565772	14	70756333	G	0.0481209	0.0417817	0.0118003	0.0689756	0.0206722	rs8021180	G	0.4489	Proxy	rs17565772	G	1	Identical
rs11561564	15	40965044	G	0.0665968	0.0640991	0.0965027	0.0533795	0.0393531	rs8040502	G	0.9847	Proxy	rs11561564	G	1	Identical
rs8023793	15	66942093	A	0.0939213	0.0132539	0.0776579	0.109986	0.0284521	rs8024472	C	0.9085	Proxy	rs8023793	A	1	Identical
rs7188897	16	54469331	T	0.0478807	0.0464312	0.0412395	0.00225617	0.0704897	rs4784384	T	1	Proxy	rs7188897	T	1	Identical
rs28441558	17	7803118	C	0.157114	0.155273	0.117303	NA	0.253645	rs28391687	G	0.924	Proxy	rs28441558	C	1	Identical
rs72811270	17	12585459	A	0.0594758	0.0559466	0.0481014	0.0827145	0.018017	rs72811261	T	0.6807	Proxy	rs72811270	A	1	Identical
rs2960158	17	47380305	T	0.0539494	0.0387249	0.0401321	0.0768665	0.0206579	rs2240300	A	0.9846	Proxy	rs2960158	T	1	Identical
rs565189650	17	47398245	T	0.114232	0.0934955	0.160441	NA	0.0512352	rs11656535	T	0.9716	Proxy	rs369322961	T	0.9836	Proxy
rs12938538	17	56426027	T	0.0425444	0.042495	0.0427013	0.00362052	0.0444737	rs7207531	G	1	Proxy	rs12938538	T	1	Identical
rs148511027	17	69117532	G	0.157548	0.159891	0.0938028	0.0797443	0.157412	rs8072735	T	1	Proxy	rs8072735	T	1	Proxy
rs8089411	18	51771322	C	0.0449995	0.0435141	0.034701	0.0638697	-0.0363186	rs8093601	C	0.8462	Proxy	rs8089411	C	1	Identical
rs11876000	18	73035513	T	0.0399533	0.0432083	0.0259008	0.0384332	-0.0412496	rs4891264	A	0.9828	Proxy	rs11876000	T	1	Identical
rs10412482	19	17228554	C	0.0546486	0.0515647	0.067602	0.0378762	0.0681804	rs8101673	C	0.9175	Proxy	rs10412482	C	1	Identical
rs17501397	19	32168343	C	0.0792245	0.0790794	-0.00440009	0.0835497	0.0712124	rs55762633	C	1	Proxy	rs17501397	C	1	Identical
rs59710626	19	38548094	G	0.0675205	0.0577861	0.00728991	0.0567115	0.146365	rs10408169	A	0.4629	Proxy	rs59710626	G	1	Identical
rs4802297	19	38738130	G	0.0910039	0.0942283	0.0671086	0.0577344	0.0792715	rs12976534	A	0.9793	Proxy	rs4802297	G	1	Identical
rs76765083	19	51362715	T	0.26677	0.268212	0.180713	NA	0.239533	rs17632542	T	1	Proxy	rs76765083	T	1	Identical
rs6141551	20	34006970	C	0.0496815	0.0400492	0.0407012	0.0305423	0.102887	rs6088813	A	0.6433	Proxy	rs6141551	C	1	Identical
rs139135938	20	61001061	TGGCAGTGGCAGC	0.04463	0.0438319	0.0345796	0.0702953	0.0269676	rs6089369	C	0.7171	Proxy	rs6089369	C	0.9865	Proxy
rs381331	20	62229989	A	0.053142	0.0522724	0.0243117	0.0615073	0.0594764	rs311493	T	0.9372	Proxy	rs381331	A	1	Identical
rs3787099	20	62307517	A	0.106016	0.102422	0.0739571	0.145208	0.135437	rs2297439	T	0.5748	Proxy	rs3787099	A	1	Identical
rs11701433	21	40296411	C	0.0518507	0.0391321	0.0455013	0.0272932	0.105542	rs2836752	A	0.631	Proxy	rs11701433	C	1	Identical
rs9978557	21	42882462	C	0.0915994	0.0934456	0.0221006	NA	-0.0593567	rs115129572	C	0.4883	Proxy	rs9978557	C	1	Identical
rs138708	22	39138332	G	0.153105	0.135085	0.313882	0.150462	0.293312	rs62230028	C	1	Proxy	rs138708	G	1	Identical
rs960417	X	9811095	A	0.0560794	0.0453	0.1017	0.0381	0.0162	rs5933762	A	0.6559	Proxy	NA	NA	NA	Not_Used
rs5972255	X	30896320	T	0.0325476	0.0309	0.0278	0.0423	0.0331	rs5972257	T	0.4143	Proxy	NA	NA	NA	Not_Used
rs5943724	X	52695895	G	0.0542672	0.0544	0.0032	0.0043	0.0432	rs56289945	C	0.9913	Proxy	NA	NA	NA	Not_Used
rs5919393	X	66825357	T	0.0778951	0.0579	0.0764	0.8389	0.0114	rs2497940	A	0.746	Proxy	NA	NA	NA	Not_Used
rs147847496	1	155118588	C	0.155225	0.155318	NA	NA	0.0292322	NA	NA	NA	Not_Used	rs147847496	C	1	Identical
rs80237341	1	157119915	C	0.135841	0.131357	NA	0.141943	0.0738687	NA	NA	NA	Not_Used	rs80237341	C	1	Identical
rs138638958	1	204030362	TTTTG	0.0465864	0.0449837	0.0330072	0.078868	0.0373597	NA	NA	NA	Not_Used	NaN	NaN	NA	Not_Used
rs28514770	2	43851282	C	0.0552122	0.0450585	0.0353027	0.111649	0.051664	NA	NA	NA	Not_Used	rs28514770	C	1	Identical
rs139283528	2	63938756	G	0.243644	0.243644	NA	NA	NA	NA	NA	NA	Not_Used	rs139283528	G	1	Identical
rs111595856	2	121103598	T	0.0878971	0.0837103	0.0547022	0.106206	0.0710588	NA	NA	NA	Not_Used	rs111595856	T	1	Identical
rs77167534	2	173319930	C	0.229446	0.244142	0.266761	0.14761	0.182613	NA	NA	NA	Not_Used	rs77167534	C	1	Identical
rs12621900	2	208118301	C	0.0506446	0.0519723	0.0479014	0.0183811	0.0344221	NA	NA	NA	Not_Used	rs12621900	C	1	Identical
rs2074840	2	242141719	C	0.0534965	0.0521649	0.0189532	0.0564397	0.0739268	NA	NA	NA	Not_Used	rs2074840	C	1	Identical
rs6550597	3	18738940	A	0.0594911	0.0330177	0.068202	0.0751955	0.0867663	NA	NA	NA	Not_Used	rs6550597	A	1	Identical
rs13091518	3	70796696	T	0.0417209	0.0429026	0.0262008	0.0121612	0.0358444	NA	NA	NA	Not_Used	rs13091518	T	1	Identical
rs11717887	3	172381777	C	0.0546219	0.0440236	0.0867026	0.00956189	-0.0495943	NA	NA	NA	Not_Used	rs11717887	C	1	Identical
rs71595003	5	1292118	A	0.172288	0.172366	NA	NA	0.092654	NA	NA	NA	Not_Used	rs71595003	A	1	Identical
rs71599622	5	14372362	T	0.0569871	0.0578829	-0.00360011	0.0336059	-0.0256032	NA	NA	NA	Not_Used	rs1664507	A	0.4203	Proxy
rs10941370	5	37833419	T	0.0387629	0.033731	0.0544016	0.0373192	0.0238015	NA	NA	NA	Not_Used	rs10941370	T	1	Identical
rs61739424	5	177683905	G	0.104831	0.0958485	0.15708	0.0911309	0.131468	NA	NA	NA	Not_Used	rs61739424	G	1	Identical
rs2672843	5	177891551	G	0.0504213	0.0462909	0.0348835	0.0806047	0.0556643	NA	NA	NA	Not_Used	rs2672843	G	1	Identical
rs35159226	6	26649830	C	0.0444839	0.042495	0.0520015	0.0149463	0.0524391	NA	NA	NA	Not_Used	NaN	NaN	NA	Not_Used
rs150184171	6	134292717	G	0.0493251	0.0488132	0.0528016	0.00297069	-0.0102413	NA	NA	NA	Not_Used	NaN	NaN	NA	Not_Used
rs11452686	7	20414110	T	0.0485963	0.0466011	-0.00911339	0.0551869	0.07431	NA	NA	NA	Not_Used	rs17365498	T	0.5453	Proxy
rs4727386	7	97688440	A	0.101354	0.101397	0.0128004	0.0780731	0.120619	NA	NA	NA	Not_Used	rs4727386	A	1	Identical
rs2572375	8	11217455	C	0.0483356	0.0459598	0.0226006	NA	0.0831625	NA	NA	NA	Not_Used	rs2572375	C	1	Identical
rs7011138	8	127922200	A	-0.149935	-0.0450924	-0.0754076	-0.196045	0.0731601	NA	NA	NA	Not_Used	rs7011138	A	1	Identical
rs77541621	8	128077146	A	0.637778	0.63839	NA	NA	0.592827	NA	NA	NA	Not_Used	rs77541621	A	1	Identical
rs183373024	8	128104117	G	0.819478	0.819478	NA	NA	NA	NA	NA	NA	Not_Used	NaN	NaN	NA	Not_Used
rs78809737	8	128104218	G	0.0971711	0.0797565	0.499775	NA	0.0847762	NA	NA	NA	Not_Used	rs78809737	G	1	Identical
rs143655302	9	110290217	G	0.265184	0.265184	NA	NA	NA	NA	NA	NA	Not_Used	rs143655302	G	1	Identical
rs12781100	10	838636	T	0.0892708	0.0743917	0.0871021	NA	0.187091	NA	NA	NA	Not_Used	rs12781100	T	1	Identical
rs7075427	10	46104943	A	0.118993	0.119842	-0.0415006	NA	0.107627	NA	NA	NA	Not_Used	rs7075427	A	1	Identical
rs11599847	10	47599029	T	0.116991	0.1176	0.00670002	0.078812	-0.0053101	NA	NA	NA	Not_Used	rs11599847	T	1	Identical
rs140783917	10	122834482	C	0.222648	0.0939298	0.109906	0.1971	0.625574	NA	NA	NA	Not_Used	NaN	NaN	NA	Not_Used
rs1881502	11	1507512	T	0.0560927	0.0568023	0.0117398	0.0406878	-0.0113477	NA	NA	NA	Not_Used	rs1881502	T	1	Identical
rs68010938	11	47428209	T	0.0519082	0.0450427	-0.0234006	0.0233941	0.103076	NA	NA	NA	Not_Used	rs10838703	G	0.9904	Proxy
rs3018690	11	68882926	T	0.0516375	0.0446526	0.0164224	0.0716805	0.0168202	NA	NA	NA	Not_Used	rs3018690	T	1	Identical
rs187809440	12	53329231	T	0.301244	0.156456	NA	0.30412	NA	NA	NA	NA	Not_Used	NaN	NaN	NA	Not_Used
rs7336001	13	73995877	G	0.0932025	0.102651	0.0176851	NA	-0.12794	NA	NA	NA	Not_Used	rs7336001	G	1	Identical
rs12913603	15	70668824	A	0.0480313	0.038113	0.000900025	0.0687899	0.0351807	NA	NA	NA	Not_Used	rs12913603	A	1	Identical
rs4795646	17	30092898	G	0.0616795	0.0630801	-0.00500013	0.0507801	0.00388789	NA	NA	NA	Not_Used	rs4795646	G	1	Identical
rs533722308	18	60961193	CT	0.0512011	0.0495265	0.0620019	0.0180098	0.0441892	NA	NA	NA	Not_Used	rs4987718	A	0.5483	Proxy
rs61752561	19	51361382	G	0.131929	0.145813	-0.294357	NA	-0.263785	NA	NA	NA	Not_Used	rs61752561	G	1	Identical
rs6039055	20	867324	A	0.0427579	0.0326101	0.0605018	0.0439104	-0.0169739	NA	NA	NA	Not_Used	rs6039055	A	1	Identical
rs11480453	20	31347512	C	0.0466709	0.0438198	0.0278008	0.103045	-0.0113792	NA	NA	NA	Not_Used	rs2377667	A	0.9418	Proxy
rs61735792	21	42866332	A	0.232397	0.233346	NA	NA	0.205542	NA	NA	NA	Not_Used	rs61735792	A	1	Identical
rs555607708	22	29091856	A	0.390206	0.390206	NA	NA	NA	NA	NA	NA	Not_Used	NaN	NaN	NA	Not_Used
rs34584683	22	40499107	T	0.0724365	0.0710222	0.0583684	0.0393335	0.117088	NA	NA	NA	Not_Used	rs34584683	T	1	Identical
rs9615099	22	45698149	T	0.0470124	0.0379092	0.0477014	0.0487378	0.085344	NA	NA	NA	Not_Used	rs9615099	T	1	Identical
rs10993994	10	51549496	T	0.203975	0.209622	0.106203	0.154383	0.241903	NA	NA	NA	Not_Used	rs10993994	T	1	Identical
*Genotypes at rs72725854 were inferred using a pair of closely linked markers (rs114798100 and rs1119069), as opposed to a single marker, causing the Conti PRS to expand to a total of 270 markers.

## Sheet: PHS46+African (optimal proxies)
ID	Chromosome	Position_hg37	Effect	Beta	MADCaP_Proxy_rsID	MADCaP_Correlated_EffectAllele	MADCaP_R2	MADCaP_Type	UKBB_Proxy_rsID	UKBB_Correlated_EffectAllele	UKBB_R2	UKBB_Type
rs75219487	3	87147922	T	0.123	rs75219487	T	1	Identical	rs75219487	T	1	Identical
rs4857841	3	128046643	A	0.031	rs4857841	A	1	Identical	rs4857841	A	1	Identical
rs78416326	3	170074517	G	-0.08	rs78416326	G	1	Identical	rs78416326	G	1	Identical
rs6853490	4	95544718	G	0.053	rs6853490	G	1	Identical	rs6853490	G	1	Identical
rs7679673	4	106061534	A	-0.071	rs7679673	A	1	Identical	rs7679673	A	1	Identical
rs7725218	5	1282414	A	-0.078	rs7725218	A	1	Identical	rs7725218	A	1	Identical
rs2736108	5	1297488	A	0.056	rs2736108	A	1	Identical	rs2736108	A	1	Identical
rs10866527	5	1891800	A	0.045	rs10866527	A	1	Identical	rs10866527	A	1	Identical
rs3910736	6	153412476	A	-0.073	rs3910736	A	1	Identical	rs3910736	A	1	Identical
rs7769879	6	160865645	C	0.053	rs7769879	C	1	Identical	rs7769879	C	1	Identical
rs1016343	8	128093297	A	0.073	rs1016343	A	1	Identical	rs1016343	A	1	Identical
rs60163266	8	128323157	A	0.073	rs60163266	A	1	Identical	rs60163266	A	1	Identical
rs6983267	8	128413305	A	-0.1	rs6983267	A	1	Identical	rs6983267	A	1	Identical
rs7812894	8	128520479	T	0.084	rs7812894	T	1	Identical	rs7812894	T	1	Identical
rs12549761	8	128540776	G	-0.065	rs12549761	G	1	Identical	rs12549761	G	1	Identical
rs10993994	10	51549496	A	0.106	rs10993994	A	1	Identical	rs10993994	A	1	Identical
rs12275055	11	68981359	G	0.083	rs12275055	G	1	Identical	rs12275055	G	1	Identical
rs11568818	11	102401661	G	-0.047	rs11568818	G	1	Identical	rs11568818	G	1	Identical
rs10875943	12	49676010	G	0.036	rs10875943	G	1	Identical	rs10875943	G	1	Identical
rs684232	17	618965	G	0.042	rs684232	G	1	Identical	rs684232	G	1	Identical
rs718961	17	36077099	A	-0.074	rs718961	A	1	Identical	rs718961	A	1	Identical
rs11651052	17	36102381	A	-0.094	rs11651052	A	1	Identical	rs11651052	A	1	Identical
rs117576373	17	46820676	A	0.138	rs117576373	A	1	Identical	rs117576373	A	1	Identical
rs11672691	19	41985587	A	-0.062	rs11672691	A	1	Identical	rs11672691	A	1	Identical
rs17632542	19	51361757	G	-0.16	rs17632542	G	1	Identical	rs17632542	G	1	Identical
rs73179053	22	43501620	G	-0.081	rs73179053	G	1	Identical	rs73179053	G	1	Identical
rs747745	22	43503547	G	-0.047	rs747745	G	1	Identical	rs747745	G	1	Identical
rs74421890	8	128096183	A	0.415	rs74421890	A	1	Identical	NaN	NaN	NA	Not_Used
rs6545977	2	63301164	A	-0.069	rs11125946	A	0.8215	Proxy	rs6545977	A	1	Identical
rs16860513	2	173342367	T	-0.198	rs16860468	T	0.951	Proxy	rs16860513	T	1	Identical
rs6788616	3	87205079	G	0.041	rs12493488	A	0.9859	Proxy	rs6788616	G	1	Identical
rs17021918	4	95562877	A	-0.026	rs7694162	T	0.9628	Proxy	rs17021918	A	1	Identical
rs6965016	7	97807882	C	0.049	rs6465657	C	1	Proxy	rs6965016	C	1	Identical
rs9297746	8	127909361	G	-0.061	rs4871752	T	0.9798	Proxy	rs9297746	G	1	Identical
rs28556804	8	128014315	G	-0.074	rs1487240	G	0.7745	Proxy	rs28556804	G	1	Identical
rs72853963	11	2224664	A	0.071	rs72853954	C	0.5296	Proxy	rs72853963	A	1	Identical
rs7929962	11	68985583	G	-0.047	rs10896449	T	0.9361	Proxy	rs7929962	G	1	Identical
rs55914512	12	53282274	A	0.05	rs55999178	T	1	Proxy	rs55914512	A	1	Identical
rs9889335	17	69115146	A	0.082	rs8068266	T	1	Proxy	rs9889335	A	1	Identical
rs35897249	20	62233638	G	-0.049	rs4809311	G	1	Proxy	rs35897249	G	1	Identical
rs4907775	23	51263200	G	0.056	rs5945625	C	1	Proxy	NA	NA	NA	Not_Used
rs7888856	23	66751555	G	-0.047	rs2497940	C	0.9218	Proxy	NA	NA	NA	Not_Used
rs11795627	23	69957441	A	-0.04	rs73216773	T	0.5984	Proxy	NA	NA	NA	Not_Used
rs76229939	8	128085394	G	0.441	rs114798100	G	1	Proxy	NaN	NaN	NA	Not_Used
rs5013678	8	128103979	G	-0.26	rs17832285	C	0.5144	Proxy	rs5013678	G	1	Identical
rs11782388	8	23525358	G	0.062	rs4872175	T	0.9328	Proxy	rs11782388	G	1	Identical
rs684232	17	618965	G	0.042	rs2474694	T	0.9186	Proxy	rs684232	G	1	Identical
rs1010	2	85808982	G	-0.049	NA	NA	NA	Not_Used	rs1010	G	1	Identical
rs77541621	8	128077146	A	0.2	NA	NA	NA	Not_Used	rs77541621	A	1	Identical

## Sheet: Schumacher (shared proxies)
ID	Chromosome	Position_hg37	Effect	Beta	Proxy_rsID	Correlated_EffectAllele	R2	Type
rs17599629	1	150658287	G	0.065	rs17599629	G	1	Identical
rs1218582	1	154834183	G	0.046	rs1218582	G	1	Identical
rs4245739	1	204518842	A	0.092	rs4245739	A	1	Identical
rs62106670	2	8597123	T	0.052	rs62106670	T	1	Identical
rs9306895	2	20878153	C	0.077	rs9306895	C	1	Identical
rs1465618	2	43553949	T	0.083	rs1465618	T	1	Identical
rs721048	2	63131731	A	0.097	rs721048	A	1	Identical
rs74702681	2	66652885	T	0.159	rs74702681	T	1	Identical
rs10187424	2	85794297	T	0.074	rs10187424	T	1	Identical
rs12621278	2	173311553	A	0.242	rs12621278	A	1	Identical
rs34925593	2	174234547	C	0.047	rs34925593	C	1	Identical
rs2292884	2	238443226	G	0.061	rs2292884	G	1	Identical
rs3771570	2	242382864	T	0.084	rs3771570	T	1	Identical
rs2660753	3	87110674	T	0.12	rs2660753	T	1	Identical
rs1283104	3	106962521	G	0.047	rs1283104	G	1	Identical
rs10934853	3	128038373	A	0.099	rs10934853	A	1	Identical
rs6763931	3	141102833	A	0.043	rs6763931	A	1	Identical
rs182314334	3	152004202	T	0.089	rs182314334	T	1	Identical
rs10009409	4	73855253	T	0.056	rs10009409	T	1	Identical
rs1894292	4	74349158	G	0.062	rs1894292	G	1	Identical
rs12500426	4	95514609	A	0.069	rs12500426	A	1	Identical
rs7679673	4	106061534	C	0.12	rs7679673	C	1	Identical
rs2242652	5	1280028	G	0.16	rs2242652	G	1	Identical
rs12653946	5	1895829	T	0.079	rs12653946	T	1	Identical
rs2121875	5	44365545	C	0.048	rs2121875	C	1	Identical
rs10793821	5	133836209	T	0.053	rs10793821	T	1	Identical
rs4976790	5	177968915	T	0.074	rs4976790	T	1	Identical
rs4713266	6	11219030	C	0.051	rs4713266	C	1	Identical
rs7767188	6	30073776	A	0.054	rs7767188	A	1	Identical
rs12665339	6	30601232	G	0.062	rs12665339	G	1	Identical
rs3096702	6	32192331	A	0.056	rs3096702	A	1	Identical
rs3129859	6	32400939	G	0.06	rs3129859	G	1	Identical
rs9296068	6	32988695	T	0.048	rs9296068	T	1	Identical
rs9469899	6	34793124	A	0.048	rs9469899	A	1	Identical
rs1983891	6	41536427	T	0.082	rs1983891	T	1	Identical
rs4711748	6	43694598	T	0.052	rs4711748	T	1	Identical
rs2273669	6	109285189	G	0.069	rs2273669	G	1	Identical
rs339331	6	117210052	T	0.084	rs339331	T	1	Identical
rs1933488	6	153441079	A	0.076	rs1933488	A	1	Identical
rs9364554	6	160833664	T	0.104	rs9364554	T	1	Identical
rs12155172	7	20994491	A	0.093	rs12155172	A	1	Identical
rs10486567	7	27976563	G	0.134	rs10486567	G	1	Identical
rs17621345	7	40875192	A	0.072	rs17621345	A	1	Identical
rs56232506	7	47437244	A	0.054	rs56232506	A	1	Identical
rs6465657	7	97816327	C	0.101	rs6465657	C	1	Identical
rs2928679	8	23438975	A	0.053	rs2928679	A	1	Identical
rs1512268	8	23526463	T	0.128	rs1512268	T	1	Identical
rs11135910	8	25892142	T	0.078	rs11135910	T	1	Identical
rs12543663	8	127924659	C	0.111	rs12543663	C	1	Identical
rs10086908	8	128011937	T	0.126	rs10086908	T	1	Identical
rs16901979	8	128124916	A	0.445	rs16901979	A	1	Identical
rs620861	8	128335673	G	0.139	rs620861	G	1	Identical
rs6983267	8	128413305	G	0.2	rs6983267	G	1	Identical
rs1447295	8	128485038	A	0.345	rs1447295	A	1	Identical
rs1048169	9	19055965	C	0.061	rs1048169	C	1	Identical
rs17694493	9	22041998	G	0.073	rs17694493	G	1	Identical
rs10122495	9	34049779	T	0.05	rs10122495	T	1	Identical
rs1182	9	132576060	A	0.058	rs1182	A	1	Identical
rs76934034	10	46082985	T	0.115	rs76934034	T	1	Identical
rs10993994	10	51549496	T	0.208	rs10993994	T	1	Identical
rs3850699	10	104414221	A	0.07	rs3850699	A	1	Identical
rs4962416	10	126696872	C	0.059	rs4962416	C	1	Identical
rs7127900	11	2233574	A	0.17	rs7127900	A	1	Identical
rs61890184	11	7547587	A	0.071	rs61890184	A	1	Identical
rs2277283	11	61908440	C	0.056	rs2277283	C	1	Identical
rs12785905	11	66951965	C	0.116	rs12785905	C	1	Identical
rs7931342	11	68994497	G	0.157	rs7931342	G	1	Identical
rs11568818	11	102401661	T	0.074	rs11568818	T	1	Identical
rs1800057	11	108143456	G	0.15	rs1800057	G	1	Identical
rs11214775	11	113807181	G	0.071	rs11214775	G	1	Identical
rs138466039	11	125054793	T	0.281	rs138466039	T	1	Identical
rs878987	11	134266372	G	0.064	rs878987	G	1	Identical
rs2066827	12	12871099	T	0.056	rs2066827	T	1	Identical
rs10845938	12	14416918	G	0.057	rs10845938	G	1	Identical
rs10875943	12	49676010	C	0.069	rs10875943	C	1	Identical
rs902774	12	53273904	A	0.126	rs902774	A	1	Identical
rs7968403	12	65012824	T	0.059	rs7968403	T	1	Identical
rs1270884	12	114685571	A	0.07	rs1270884	A	1	Identical
rs8008270	14	53372330	C	0.083	rs8008270	C	1	Identical
rs7141529	14	69126744	C	0.051	rs7141529	C	1	Identical
rs8014671	14	71092256	G	0.047	rs8014671	G	1	Identical
rs4924487	15	40922915	C	0.062	rs4924487	C	1	Identical
rs33984059	15	56385868	A	0.176	rs33984059	A	1	Identical
rs11863709	16	57654576	C	0.148	rs11863709	C	1	Identical
rs684232	17	618965	C	0.083	rs684232	C	1	Identical
rs142444269	17	30098749	C	0.067	rs142444269	C	1	Identical
rs11649743	17	36074979	G	0.122	rs11649743	G	1	Identical
rs4430796	17	36098040	A	0.197	rs4430796	A	1	Identical
rs11650494	17	47345186	A	0.099	rs11650494	A	1	Identical
rs2680708	17	56456120	G	0.046	rs2680708	G	1	Identical
rs1859962	17	69108753	G	0.161	rs1859962	G	1	Identical
rs8093601	18	51772473	C	0.045	rs8093601	C	1	Identical
rs28607662	18	53230859	C	0.075	rs28607662	C	1	Identical
rs12956892	18	56746315	T	0.05	rs12956892	T	1	Identical
rs10460109	18	73036165	T	0.044	rs10460109	T	1	Identical
rs7241993	18	76773973	C	0.076	rs7241993	C	1	Identical
rs11666569	19	17214073	C	0.052	rs11666569	C	1	Identical
rs8102476	19	38735613	C	0.09	rs8102476	C	1	Identical
rs11672691	19	41985587	G	0.092	rs11672691	G	1	Identical
rs61088131	19	42700947	T	0.062	rs61088131	T	1	Identical
rs2735839	19	51364623	G	0.167	rs2735839	G	1	Identical
rs12480328	20	49527922	T	0.107	rs12480328	T	1	Identical
rs6091758	20	52455205	G	0.072	rs6091758	G	1	Identical
rs2427345	20	61015611	C	0.045	rs2427345	C	1	Identical
rs6062509	20	62362563	T	0.078	rs6062509	T	1	Identical
rs9625483	22	28888939	A	0.134	rs9625483	A	1	Identical
rs5759167	22	43500212	G	0.142	rs5759167	G	1	Identical
rs56391074	1	88210715	AT	0.047	rs12139208	C	0.9839	Proxy
rs34579442	1	153899900	C	0.066	rs3748849	G	0.7163	Proxy
rs9287719	2	10710730	C	0.066	rs12464817	A	1	Proxy
rs11691517	2	111893096	T	0.064	rs11681263	C	0.9509	Proxy
rs59308963	2	202123479	T	0.051	rs6735656	T	0.9811	Proxy
rs7611694	3	113275624	A	0.083	rs7630708	C	0.615	Proxy
rs10936632	3	170130102	A	0.097	rs62293481	G	0.6606	Proxy
rs17021918	4	95562877	C	0.085	rs7694162	G	0.9702	Proxy
rs9443189	6	76495882	A	0.064	rs276698	T	0.9872	Proxy
rs527510716	7	1944537	C	0.059	rs11761270	T	0.5651	Proxy
rs1935581	10	90195149	C	0.048	rs10788599	G	0.5766	Proxy
rs7094871	10	114712154	G	0.044	rs10885396	T	0.9959	Proxy
rs1881502	11	1507512	T	0.058	rs10837124	T	0.7088	Proxy
rs547171081	11	47421962	CGG	0.047	rs4752999	T	0.4685	Proxy
rs11290954	11	76260543	AC	0.061	rs17749618	G	0.9973	Proxy
rs80130819	12	48419618	A	0.096	rs9651980	T	0.9629	Proxy
rs7295014	12	133067989	G	0.052	rs28435470	G	0.9919	Proxy
rs1004030	14	23305649	T	0.046	rs17122934	A	0.462	Proxy
rs11629412	14	37138294	C	0.057	rs7146835	T	0.7096	Proxy
rs28441558	17	7803118	C	0.151	rs28391687	G	0.9596	Proxy
rs118005503	19	32167803	G	0.09	rs55762633	C	0.8642	Proxy
rs1041449	21	42901421	G	0.051	rs7277088	G	0.415	Proxy
rs58133635	22	40471188	T	0.068	rs28837144	C	0.832	Proxy
rs142436749	3	169093100	G	0.221	NA	NA	NA	Not_Used-No_Best_Proxy
rs76551843	5	169172133	A	0.271	NA	NA	NA	Not_Used-No_Best_Proxy
rs11452686	7	20414110	T	0.05	NA	NA	NA	Not_Used-Not_in_1KG
rs183373024	8	128104117	G	1.068	NA	NA	NA	Not_Used-No_Best_Proxy
rs141536087	10	854691	GCGCA	0.081	NA	NA	NA	Not_Used-Not_in_1KG
rs5799921	12	90160530	GA	0.061	NA	NA	NA	Not_Used-Not_in_1KG
rs201158093	16	82178893	TAA	0.049	NA	NA	NA	Not_Used-Multiallelic
rs138213197	17	46805705	T	1.348	NA	NA	NA	Not_Used-No_Best_Proxy
rs533722308	18	60961193	CT	0.052	NA	NA	NA	Not_Used-Not_in_1KG
rs11480453	20	31347512	C	0.046	NA	NA	NA	Not_Used-Not_in_1KG
rs2405942	23	9814135	A	0.049	NA	NA	NA	Not_Used-No_Best_Proxy
rs17321482	23	11482634	C	0.067	NA	NA	NA	Not_Used-No_Best_Proxy
rs5945619	23	51241672	C	0.104	NA	NA	NA	Not_Used-No_Best_Proxy
rs2807031	23	52896949	C	0.058	NA	NA	NA	Not_Used-No_Best_Proxy
rs5919432	23	67021550	T	0.043	NA	NA	NA	Not_Used-No_Best_Proxy
rs6625711	23	70139850	A	0.008	NA	NA	NA	Not_Used-No_Best_Proxy
*The indel rs11293876 is absent from dbSNP, causing the Schumacher PRS to shrink to a total of 146 markers.

## Sheet: Conti (shared proxies)
ID	Chromosome	Position_hg37	Effect	MEC_Beta	EUR_Beta	AFR_Beta	ASN_Beta	HIS_Beta	Proxy_rsID	Correlated_EffectAllele	R2	Type
rs2847344	1	10564675	A	0.0392207	0.0392207	0.0295588	0.0295588	0.0295588	rs2847344	A	1	Identical
rs1811698	1	150772613	C	0.076961	0.0861777	0.0392207	0.0861777	0.0676587	rs1811698	C	1	Identical
rs607518	1	150954671	A	0.0582689	0.0676587	0.10436	-0.040822	0.00995033	rs607518	A	1	Identical
rs10127983	1	153923276	T	0.0676587	0.0676587	0.0487902	0.0676587	0.0198026	rs10127983	T	1	Identical
rs56103503	1	154980351	T	0.0582689	0.0582689	0.0676587	0.0582689	0.0582689	rs56103503	T	1	Identical
rs184104770	1	155690186	A	0.157004	0.157004	NA	NA	NA	rs184104770	A	1	Identical
rs507603	1	179897070	A	0.0487902	0.0392207	0.0392207	0.0953102	-0.0304592	rs507603	A	1	Identical
rs4245739	1	204518842	A	0.0861777	0.0953102	0.0392207	0.131028	0.165514	rs4245739	A	1	Identical
rs708723	1	205739266	C	0.0487902	0.0392207	0.076961	0.0676587	0.076961	rs708723	C	1	Identical
rs73913932	2	10094526	G	0.076961	0.0861777	0.0582689	NA	0.0861777	rs73913932	G	1	Identical
rs1990613	2	10781975	T	0.0582689	0.0676587	0.0392207	0.0487902	-0.040822	rs1990613	T	1	Identical
rs9306894	2	20878105	G	0.0861777	0.076961	0.0953102	0.122218	0.10436	rs9306894	G	1	Identical
rs6738169	2	43064555	C	0.0392207	0.0392207	0.0676587	0.0295588	0.0487902	rs6738169	C	1	Identical
rs11125927	2	62752975	G	0.0861777	0.0676587	0.113329	0.139762	0.076961	rs11125927	G	1	Identical
rs58235267	2	63277843	G	0.113329	0.113329	0.113329	0.0953102	0.131028	rs58235267	G	1	Identical
rs74702681	2	66652885	T	0.157004	0.157004	NA	NA	-0.261365	rs74702681	T	1	Identical
rs2028900	2	85767735	C	0.0861777	0.0861777	0.0861777	0.0861777	0.113329	rs2028900	C	1	Identical
rs2165108	2	111861993	A	0.076961	0.0953102	0.0861777	0.0295588	0.14842	rs2165108	A	1	Identical
rs34925593	2	174234547	C	0.0487902	0.0487902	0.0582689	0.076961	0.0582689	rs34925593	C	1	Identical
rs1861270	2	202126615	G	0.0487902	0.0487902	0.0295588	0.0582689	0.0295588	rs1861270	G	1	Identical
rs2292884	2	238443226	G	0.0582689	0.0582689	0.0582689	0.0676587	0.0198026	rs2292884	G	1	Identical
rs77559646	2	242135265	A	0.285179	0.285179	NA	NA	0.322084	rs77559646	A	1	Identical
rs76832527	2	242157241	A	0.10436	0.113329	0.131028	0.00995033	0.122218	rs76832527	A	1	Identical
rs7628934	3	87175984	C	0.0953102	0.0953102	0.10436	0.0953102	0.076961	rs7628934	C	1	Identical
rs1283104	3	106962521	G	0.0487902	0.0487902	0.0295588	0.0392207	0.0295588	rs1283104	G	1	Identical
rs2271494	3	113300183	A	0.076961	0.0861777	0.0392207	0.0861777	0.0295588	rs2271494	A	1	Identical
rs78416326	3	170074517	G	0.19062	0.19062	0.131028	0.14842	0.24686	rs78416326	G	1	Identical
rs17804499	4	74442349	G	0.19062	0.207014	0.00995033	NA	0	rs17804499	G	1	Identical
rs13142786	4	74477135	T	0.0676587	0.076961	0.0487902	0.0198026	0.0487902	rs13142786	T	1	Identical
rs6853490	4	95544718	G	0.076961	0.076961	0.0582689	0.0582689	0.0582689	rs6853490	G	1	Identical
rs7679673	4	106061534	C	0.0953102	0.10436	0.0861777	0.0676587	0.0676587	rs7679673	C	1	Identical
rs17035310	4	106064754	C	0.0676587	0.0676587	0.0487902	0.165514	0.0861777	rs17035310	C	1	Identical
rs77821238	4	140948835	C	0.0487902	0.0487902	0.0295588	0.10436	0.00995033	rs77821238	C	1	Identical
rs72725734	4	146879237	G	0.0487902	0.0392207	0.0487902	0.0861777	0.113329	rs72725734	G	1	Identical
rs2242652	5	1280028	G	0.131028	0.131028	0.131028	0.14842	0.139762	rs2242652	G	1	Identical
rs4975758	5	1891174	G	0.0953102	0.076961	0.113329	0.207014	0.0676587	rs4975758	G	1	Identical
rs1482675	5	44368506	T	0.0392207	0.0392207	0.0198026	0.0198026	0.0198026	rs1482675	T	1	Identical
rs10793821	5	133836209	T	0.0582689	0.0582689	0.0295588	0.0392207	0.182322	rs10793821	T	1	Identical
rs9686557	5	172959030	C	0.0392207	0.0487902	-0.0304592	-0.0100503	0.0295588	rs9686557	C	1	Identical
rs2018336	6	11217897	T	0.0582689	0.0676587	0.0861777	-0.0100503	0.0676587	rs2018336	T	1	Identical
rs9275160	6	32652620	A	0.0392207	0.0392207	0.0676587	0.0487902	0.076961	rs9275160	A	1	Identical
rs9469899	6	34793124	A	0.0487902	0.0487902	0.0198026	0.0582689	0.0198026	rs9469899	A	1	Identical
rs4714485	6	41536587	G	0.0953102	0.0861777	0.10436	0.139762	0.165514	rs4714485	G	1	Identical
rs9472120	6	43709785	C	0.0392207	0.0392207	0.0392207	0.00995033	0.0295588	rs9472120	C	1	Identical
rs339351	6	117200434	C	0.113329	0.0861777	0.198851	0.198851	0	rs339351	C	1	Identical
rs6956484	7	27564862	A	0.0582689	0.0582689	0.0392207	0.131028	0.0392207	rs6956484	A	1	Identical
rs10486567	7	27976563	G	0.113329	0.113329	0.0953102	0.0953102	0.10436	rs10486567	G	1	Identical
rs834608	7	47451918	A	0.0487902	0.0487902	0.0392207	0.0392207	0.0487902	rs834608	A	1	Identical
rs6557704	8	23470785	A	0.0676587	0.0676587	0.0392207	0.10436	0.076961	rs6557704	A	1	Identical
rs6984837	8	127901649	G	0.0861777	0.076961	0.10436	0.131028	0.0676587	rs6984837	G	1	Identical
rs201057014	8	128325355	T	0.0582689	0.0676587	0.00995033	-0.0833816	0.0487902	rs201057014	T	1	Identical
rs17464492	8	128342866	A	0.113329	0.113329	0.0861777	0.165514	0.122218	rs17464492	A	1	Identical
rs6983267	8	128413305	G	0.157004	0.165514	0.131028	0.139762	0.19062	rs6983267	G	1	Identical
rs10090154	8	128532137	T	0.300105	0.29267	0.139762	0.476234	0.307485	rs10090154	T	1	Identical
rs12549761	8	128540776	C	0.165514	0.182322	0.223144	0.0953102	0.076961	rs12549761	C	1	Identical
rs10122990	9	19072246	C	0.0582689	0.0582689	0.0198026	0.0676587	0.076961	rs10122990	C	1	Identical
rs17694493	9	22041998	G	0.0676587	0.076961	0.0392207	-0.0833816	0.0676587	rs17694493	G	1	Identical
rs10122495	9	34049779	T	0.0487902	0.0582689	0.0392207	0.0392207	-0.0304592	rs10122495	T	1	Identical
rs4451364	9	109532734	A	0.0487902	0.0487902	0.0487902	0.076961	0.0676587	rs4451364	A	1	Identical
rs2241167	9	130430116	A	0.0392207	0.0392207	0.0198026	0.0198026	0.076961	rs2241167	A	1	Identical
rs12634	9	132573536	T	0.0582689	0.0582689	0.0676587	0.076961	-0.0100503	rs12634	T	1	Identical
rs10993994	10	51549496	T	0.19062	0.207014	0.10436	0.165514	0.254642	rs10993994	T	1	Identical
rs12262998	10	104428716	C	0.0676587	0.0676587	0.0582689	0.076961	0.157004	rs12262998	C	1	Identical
rs10885396	10	114711755	T	0.0392207	0.0487902	0.0198026	0.0676587	-0.0304592	rs10885396	T	1	Identical
rs10788167	10	123054018	T	0.0582689	0.0582689	0.0676587	0.0676587	0.0392207	rs10788167	T	1	Identical
rs10749415	10	123185303	A	0.113329	0.0953102	0.10436	0.24686	0.157004	rs10749415	A	1	Identical
rs11043143	11	2234093	T	0.14842	0.165514	0.10436	0.0582689	0.122218	rs11043143	T	1	Identical
rs61890184	11	7547587	A	0.076961	0.076961	0.0198026	0.139762	0.182322	rs61890184	A	1	Identical
rs2277283	11	61908440	C	0.0487902	0.0582689	0.0487902	0.00995033	0.113329	rs2277283	C	1	Identical
rs12785905	11	66951965	C	0.113329	0.113329	0		0.277632	rs12785905	C	1	Identical
rs11825796	11	68980788	A	0.0861777	0.0953102	0.0676587	0.131028	0.0582689	rs11825796	A	1	Identical
rs11228580	11	69002342	C	0.239017	0.239017	0.270027	0.157004	0.165514	rs11228580	C	1	Identical
rs3918298	11	69463273	A	0.131028	0.165514	0.076961	0.14842	0.322084	rs3918298	A	1	Identical
rs56159348	11	76267331	T	0.0582689	0.0582689	0.0392207	0.076961	-0.0202027	rs56159348	T	1	Identical
rs11568818	11	102401661	T	0.076961	0.0676587	0.076961	0.0582689	0.14842	rs11568818	T	1	Identical
rs74911261	11	108357137	A	0.139762	0.139762	NA	NA	0.10436	rs74911261	A	1	Identical
rs138466039	11	125054793	T	0.277632	0.277632	NA	NA	NA	rs138466039	T	1	Identical
rs878987	11	134266372	G	0.0676587	0.0676587	0.00995033	0.10436	0.0861777	rs878987	G	1	Identical
rs2066827	12	12871099	T	0.0582689	0.0582689	0.0487902	0	-0.0202027	rs2066827	T	1	Identical
rs77216612	12	12877983	A	0.0392207	0.0295588	0.0295588	0.0953102	-0.0100503	rs77216612	A	1	Identical
rs10845938	12	14416918	G	0.0582689	0.0582689	0.0582689	0.00995033	0.0861777	rs10845938	G	1	Identical
rs56222401	12	49672714	G	0.076961	0.076961	0.0861777	0.0861777	0.0295588	rs56222401	G	1	Identical
rs7968403	12	65012824	T	0.0582689	0.0582689	0.00995033	0.076961	0.00995033	rs7968403	T	1	Identical
rs1270884	12	114685571	A	0.0676587	0.0676587	0.0582689	0.0676587	0.131028	rs1270884	A	1	Identical
rs8005621	14	61106699	G	0.0676587	0.0582689	0.076961	0.0953102	0.113329	rs8005621	G	1	Identical
rs767127	14	69134264	G	0.0487902	0.0487902	0.0392207	0.0676587	0.00995033	rs767127	G	1	Identical
rs33984059	15	56385868	A	0.173953	0.173953	NA	NA	0.076961	rs33984059	A	1	Identical
rs74634457	15	66835704	G	0.0487902	0.0487902	0.0392207	0	0.131028	rs74634457	G	1	Identical
rs13380763	16	54678305	C	0.0582689	0.0487902	0.0676587	0.0953102	0	rs13380763	C	1	Identical
rs11863709	16	57654576	C	0.131028	0.139762	0.076961	NA	-0.0512933	rs11863709	C	1	Identical
rs28709974	16	79847632	C	0.0861777	0.0861777	0.0861777	NA	0.0953102	rs28709974	C	1	Identical
rs8052913	16	82166181	C	0.0392207	0.0392207	0.0198026	0.0487902	0.0676587	rs8052913	C	1	Identical
rs684232	17	618965	C	0.076961	0.0861777	0.0676587	0.0676587	0.113329	rs684232	C	1	Identical
rs78378222	17	7571752	G	0.231112	0.231112	NA	NA	NA	rs78378222	G	1	Identical
rs3110641	17	36047417	A	0.0582689	0.0582689	0.0295588	0.076961	0.076961	rs3110641	A	1	Identical
rs11649743	17	36074979	G	0.10436	0.0953102	0.0582689	0.139762	0.131028	rs11649743	G	1	Identical
rs11263763	17	36103565	A	0.19062	0.198851	0.10436	0.270027	0.14842	rs11263763	A	1	Identical
rs35283980	18	56745999	G	0.0392207	0.0487902	0.00995033	0.0392207	0.0676587	rs35283980	G	1	Identical
rs9959454	18	76770820	A	0.0676587	0.0861777	0.0198026	0.0295588	0.122218	rs9959454	A	1	Identical
rs11673591	19	41985931	T	0.076961	0.0861777	0.0582689	0.0198026	0.0295588	rs11673591	T	1	Identical
rs2659051	19	51345568	G	0.0953102	0.0861777	0.076961	0.131028	0.10436	rs2659051	G	1	Identical
rs73909841	20	49548807	T	0.10436	0.10436	0.0676587	0.182322	-0.0202027	rs73909841	T	1	Identical
rs6126986	20	52464719	C	0.0582689	0.0676587	0.0392207	0.0198026	0.0861777	rs6126986	C	1	Identical
rs1058319	20	62374389	C	0.113329	0.113329	0.14842	0.10436	0.076961	rs1058319	C	1	Identical
rs1978060	22	19749525	G	0.0487902	0.0582689	0.0198026	0.076961	0.0582689	rs1978060	G	1	Identical
rs9625483	22	28888939	A	0.139762	0.139762	NA	NA	0.277632	rs9625483	A	1	Identical
rs6003062	22	43499741	G	0.157004	0.157004	0.131028	NA	0.14842	rs6003062	G	1	Identical
rs5759167	22	43500212	G	0.122218	0.122218	0.10436	0.0861777	0.113329	rs5759167	G	1	Identical
rs10803412	1	16376831	C	0.0487902	0.0487902	0.0582689	0.122218	-0.0512933	rs5257	A	0.972	Proxy
rs544780844	1	46251655	T	0.0676587	0.0582689	0.0953102	0.0582689	0.14842	rs6702764	T	0.6354	Proxy
rs56391074	1	88210715	AT	0.0487902	0.0487902	0.0676587	-0.0100503	0.0198026	rs12139208	C	0.9839	Proxy
rs80237341	1	157119915	C	0.139762	0.131028	NA	0.157004	0.076961	rs79730528	A	0.6757	Proxy
rs6660538	1	163295678	A	0.0392207	0.0295588	0.0582689	0.0676587	0.00995033	rs4656392	C	0.994	Proxy
rs4075646	1	167135941	T	0.0676587	0.0582689	0.0676587	0.0676587	0.139762	rs748800	G	0.9768	Proxy
rs11686272	2	8598444	T	0.0392207	0.0487902	0.00995033	0.0295588	0.076961	rs6431940	A	0.7102	Proxy
rs7602028	2	16016503	C	0.0582689	0.0487902	0.0582689	0.0953102	0.00995033	rs36082346	G	0.8239	Proxy
rs7591218	2	43637998	A	0.0676587	0.0676587	0.00995033	0.122218	0.0487902	rs13029250	G	0.6569	Proxy
rs139283528	2	63938756	G	0.24686	0.24686	NA	NA	NA	rs146850775	C	0.6182	Proxy
rs11691517	2	111893096	T	0.0487902	0.0582689	0.00995033	0.0582689	0.00995033	rs11681263	C	0.9509	Proxy
rs111595856	2	121103598	T	0.076961	0.0861777	0.0582689	0.10436	0.0676587	rs11888504	T	0.4052	Proxy
rs10206072	2	121373466	G	0.0582689	0.0487902	0.0953102	0.0487902	0.076961	rs6541731	G	0.8904	Proxy
rs16854905	2	169012955	C	0.0582689	0.0582689	0.0487902	0.076961	0	rs16855074	C	0.8125	Proxy
rs77167534	2	173319930	C	0.215111	0.239017	0.24686	0.157004	0.19062	rs114161133	G	0.9745	Proxy
rs12621900	2	208118301	C	0.0487902	0.0487902	0.0487902	0.0198026	0.0392207	rs17219768	C	0.5123	Proxy
rs6550597	3	18738940	A	0.0487902	0.0295588	0.0676587	0.076961	0.0953102	rs9845140	A	0.5377	Proxy
rs7618603	3	23153062	A	0.0582689	0.0582689	0.0487902	0.0953102	0.076961	rs9872872	C	0.8792	Proxy
rs13091518	3	70796696	T	0.0392207	0.0392207	0.0295588	0.00995033	0.0392207	rs2037888	G	0.405	Proxy
rs143745027	3	87144017	G	0.157004	0.157004	0.076961	0.182322	0.231112	rs78269931	A	0.9767	Proxy
rs114810266	3	87399362	A	0.157004	0.157004	0.157004	NA	0	rs147254570	C	0.7732	Proxy
rs151038334	3	107193337	C	0.076961	0.076961	0.122218	NA	0.076961	rs35024425	C	0.8526	Proxy
rs2811476	3	127898501	C	0.0953102	0.10436	0.0676587	0.131028	0.0392207	rs2811480	T	0.9976	Proxy
rs35006112	3	128213994	G	0.076961	0.0676587	0.0861777	0.122218	0.076961	rs4857898	G	1	Proxy
rs1457063	3	137562823	A	0.0392207	0.0392207	0.0676587	0.0582689	0.0295588	rs201682	T	0.7485	Proxy
rs7650602	3	141147414	C	0.0487902	0.0487902	0.0487902	0.076961	-0.0304592	rs7625643	G	0.9959	Proxy
rs2293607	3	169482335	T	0.0582689	0.0582689	0.14842	0.0487902	0.0295588	rs10936599	C	0.9957	Proxy
rs577952184	3	170083540	C	0.0953102	0.0953102	0.0582689	0.0953102	0.19062	rs6444920	G	0.9862	Proxy
rs11717887	3	172381777	C	0.0392207	0.0392207	0.0861777	0.00995033	-0.0512933	rs6445073	A	0.4304	Proxy
rs147762399	4	152030340	T	0.076961	0.0953102	0.0676587	0.0676587	-0.040822	rs2280283	T	0.9253	Proxy
rs2736098	5	1294086	T	0.0676587	0.076961	0.0198026	0.076961	0.076961	rs2853669	G	0.8027	Proxy
rs9292122	5	56087910	A	0.0392207	0.0392207	0.0676587	0.00995033	0.0861777	rs832567	A	0.8011	Proxy
rs2672843	5	177891551	G	0.0487902	0.0487902	0.0392207	0.076961	0.0582689	rs4976783	G	0.4657	Proxy
rs2814811	6	1670985	A	0.0392207	0.0392207	0.0392207	0.0392207	0.076961	rs1962432	C	0.621	Proxy
rs6927369	6	21330689	C	0.0676587	0.0487902	0.076961	0.0953102	0.173953	rs9368296	G	1	Proxy
rs4269363	6	21471490	G	0.0392207	0.0392207	0.076961	0.076961	0.0198026	rs7759649	C	0.8613	Proxy
rs12665509	6	21878849	A	0.0392207	0.0392207	0.0487902	0.0295588	0	rs9466199	A	0.4554	Proxy
rs62407547	6	30216712	C	0.0582689	0.0582689	-0.10536	0.10436	0.0487902	rs9380159	T	0.8902	Proxy
rs9443189	6	76495882	A	0.076961	0.0676587	0.10436	0.0861777	0.0487902	rs276698	T	0.9872	Proxy
rs2038542	6	109295293	C	0.0676587	0.076961	0.0295588	0.0487902	0.0295588	rs6929070	T	0.9972	Proxy
rs13215045	6	153447516	C	0.0676587	0.076961	0.0676587	0.0676587	0.0582689	rs6927516	G	0.8182	Proxy
rs963800	6	160150279	C	0.0582689	0.0582689	0.0487902	0.0861777	0.076961	rs12204454	C	0.8087	Proxy
rs4513875	7	1928159	T	0.0392207	0.0392207	0.0676587	0.0295588	0.0582689	rs11761270	T	0.8411	Proxy
rs9655205	7	20999211	C	0.0861777	0.0953102	0.0676587	0.0676587	0.076961	rs12155172	A	0.8774	Proxy
rs35389879	7	21812043	T	0.0392207	0.0392207	0.00995033	0.0295588	0.122218	rs6956349	T	0.7312	Proxy
rs12701838	7	40877473	A	0.0676587	0.0676587	-0.0202027	0.19062	0.0487902	rs17621345	A	0.9439	Proxy
rs6955627	7	92577760	C	0.0582689	0.0487902	0.0487902	0.0676587	0.0295588	rs11971884	G	0.8907	Proxy
rs4727386	7	97688440	A	0.0953102	0.10436	0.00995033	0.0861777	0.131028	rs6465657	C	0.763	Proxy
rs870167	8	8498803	G	0.0676587	0.0582689	0.0676587	0.0676587	0.0676587	rs873323	C	0.8296	Proxy
rs2572375	8	11217455	C	0.0487902	0.0487902	0.0198026	0.565314	0.0861777	rs2409754	G	0.4617	Proxy
rs1160267	8	23529521	G	0.157004	0.139762	0.165514	0.239017	0.157004	rs11782388	C	0.9873	Proxy
rs141811748	8	25894201	C	0.076961	0.076961	0.0487902	0.122218	0.0676587	rs11135910	T	0.9092	Proxy
rs12677206	8	26063165	A	0.0392207	0.0392207	0.0487902	0.0953102	0.0392207	rs12674998	T	0.9865	Proxy
rs11467	8	38644914	A	0.0392207	0.0392207	0.0676587	-0.0512933	-0.0100503	rs6986939	A	0.4825	Proxy
rs73700335	8	108923107	G	0.0487902	0.0487902	0.0861777	0.0953102	-0.0304592	rs17311083	C	0.8855	Proxy
rs57588856	8	127836925	C	0.0487902	0.0582689	0.0392207	-0.116534	0.00995033	rs979003	T	0.734	Proxy
rs7463326	8	128027954	G	0.165514	0.157004	0.239017	0.239017	0.0953102	rs9297750	A	0.9228	Proxy
rs72725879	8	128103969	T	0.262364	0.207014	0.270027	0.536493	0.19062	rs1456315	T	0.4398	Proxy
rs78809737	8	128104218	G	0.076961	0.076961	0.500775	NA	0.0861777	rs77209506	C	0.5099	Proxy
rs34265760	8	128535543	T	0.113329	0.076961	0.0582689	0.198851	0.165514	rs34236924	T	0.4129	Proxy
rs34540271	9	18554773	C	0.0487902	0.0487902	0.0676587	0.0295588	0.0582689	rs13295269	A	0.9338	Proxy
rs142727307	9	82090723	T	0.076961	0.0676587	0.0861777	0.198851	0.0487902	rs17082506	C	0.5973	Proxy
rs817872	9	110144887	C	0.0676587	0.0676587	0.0861777	0.0676587	0.113329	rs817871	G	1	Proxy
rs12781100	10	838636	T	0.076961	0.076961	0.0861777	NA	0.198851	rs11253530	C	0.639	Proxy
rs7075427	10	46104943	A	0.113329	0.122218	-0.040822	NA	0.113329	rs76934034	T	0.9394	Proxy
rs11599847	10	47599029	T	0.113329	0.113329	0.00995033	0.0861777	-0.0100503	rs11259825	C	0.6688	Proxy
rs11817544	10	80236999	C	0.0861777	0.0676587	0.0487902	0.157004	0.0861777	rs66949455	C	0.9518	Proxy
rs12412705	10	80835998	C	0.0676587	0.0392207	0.076961	0.10436	0.0295588	rs7091873	C	0.9677	Proxy
rs1935581	10	90195149	C	0.0487902	0.0487902	0.0198026	0.0487902	0.0487902	rs10788599	G	0.5766	Proxy
rs4558107	10	122794926	A	0.0582689	0.0582689	0.0487902	0.076961	0.00995033	rs12245671	G	0.8566	Proxy
rs12769682	10	126697494	C	0.0582689	0.0582689	0.0861777	-0.0943107	0.0295588	rs12769019	G	0.9971	Proxy
rs1881502	11	1507512	T	0.0487902	0.0582689	0.00995033	0.0392207	-0.0100503	rs10837124	T	0.7088	Proxy
rs68010938	11	47428209	T	0.0392207	0.0487902	-0.0202027	0.0295588	0.113329	rs11039244	A	0.7485	Proxy
rs1048374	11	58902679	G	0.122218	0.0392207	0.131028	0.139762	0.0861777	rs7129475	T	0.5738	Proxy
rs5794883	11	113700546	C	0.0676587	0.0676587	0.0676587	-0.0100503	0.0487902	rs2513566	G	0.5088	Proxy
rs80130819	12	48419618	A	0.0953102	0.0953102	0.113329	NA	0.0487902	rs9651980	T	0.9629	Proxy
rs113925811	12	53308932	A	0.165514	0.165514	0.157004	NA	0.076961	rs4919743	A	0.9961	Proxy
rs4842687	12	90156377	A	0.0582689	0.0582689	0.0392207	0.113329	0.076961	rs10745515	C	1	Proxy
rs77121786	12	102446675	G	0.0487902	0.0487902	0.0487902	0.0582689	0.0295588	rs17438571	G	0.9616	Proxy
rs7295014	12	133067989	G	0.0582689	0.0487902	0.0676587	0.10436	0.0198026	rs28435470	G	0.9919	Proxy
rs1327653	13	51076440	T	0.0392207	0.0392207	0.0295588	0.0953102	0.0582689	rs1630605	T	0.9692	Proxy
rs7489409	13	73716861	C	0.0861777	0.0676587	0.113329	0.131028	0.0392207	rs3929754	A	0.9876	Proxy
rs7336001	13	73995877	G	0.0953102	0.10436	0.0198026	NA	-0.127833	rs61957204	G	0.7229	Proxy
rs1004030	14	23305649	T	0.0392207	0.0487902	0.00995033	0	0.076961	rs17122934	A	0.462	Proxy
rs6571758	14	37136194	G	0.0582689	0.0582689	0.0676587	0.0953102	0.0676587	rs990013	G	0.8479	Proxy
rs11849126	14	38144592	G	0.0392207	0.0392207	0.0676587	0.0582689	-0.0304592	rs17106954	A	0.7762	Proxy
rs4901313	14	53387109	G	0.076961	0.0861777	0.0487902	NA	0.165514	rs8008270	C	0.9658	Proxy
rs2093202	14	68923908	A	0.0392207	0.0392207	0.0295588	0.0295588	0.131028	rs12886864	G	0.7917	Proxy
rs17565772	14	70756333	G	0.0392207	0.0392207	0.00995033	0.076961	0.0198026	rs8021180	G	0.7281	Proxy
rs11561564	15	40965044	G	0.0676587	0.0676587	0.0953102	0.0582689	0.0392207	rs8040502	G	0.9896	Proxy
rs8023793	15	66942093	A	0.0295588	0.00995033	0.076961	0.113329	0.0295588	rs8024472	C	0.9507	Proxy
rs12913603	15	70668824	A	0.0392207	0.0392207	0	0.076961	0.0392207	rs7168244	G	0.5932	Proxy
rs7188897	16	54469331	T	0.0487902	0.0487902	0.0392207	0	0.0676587	rs4784384	T	0.8365	Proxy
rs28441558	17	7803118	C	0.157004	0.157004	0.113329	NA	0.254642	rs28391687	G	0.9596	Proxy
rs72811270	17	12585459	A	0.0582689	0.0582689	0.0487902	0.0861777	0.0198026	rs72811261	T	0.7907	Proxy
rs4795646	17	30092898	G	0.0582689	0.0582689	0	0.0582689	0	rs7215931	G	0.6234	Proxy
rs2960158	17	47380305	T	0.0487902	0.0392207	0.0392207	0.076961	0.0198026	rs2240300	A	0.9937	Proxy
rs565189650	17	47398245	T	0.10436	0.0953102	0.157004		0.0487902	rs11656535	T	0.9772	Proxy
rs12938538	17	56426027	T	0.0392207	0.0392207	0.0392207	0	0.0487902	rs7207531	G	0.9918	Proxy
rs8089411	18	51771322	C	0.0392207	0.0392207	0.0392207	0.0676587	-0.040822	rs8093601	C	0.9144	Proxy
rs11876000	18	73035513	T	0.0392207	0.0392207	0.0295588	0.0392207	-0.040822	rs10460109	T	0.9917	Proxy
rs10412482	19	17228554	C	0.0487902	0.0487902	0.0676587	0.0392207	0.076961	rs8101673	C	0.9399	Proxy
rs17501397	19	32168343	C	0.076961	0.076961	0	0.0861777	0.076961	rs55762633	C	0.9365	Proxy
rs4802297	19	38738130	G	0.0861777	0.0953102	0.0676587	0.0582689	0.076961	rs12976534	A	0.9895	Proxy
rs76765083	19	51362715	T	0.262364	0.270027	0.182322	NA	0.239017	rs17632542	T	1	Proxy
rs6141551	20	34006970	C	0.0392207	0.0392207	0.0392207	0.0295588	0.113329	rs6088813	A	0.8355	Proxy
rs139135938	20	61001061	TGGCAGTGGCAGC	0.0392207	0.0487902	0.0295588	0.0861777	0.0295588	rs6089369	C	0.8441	Proxy
rs381331	20	62229989	A	0.0487902	0.0487902	0.0295588	0.0582689	0.0582689	rs311493	T	0.8831	Proxy
rs3787099	20	62307517	A	0.10436	0.10436	0.076961	0.14842	0.139762	rs2297439	T	0.7658	Proxy
rs11701433	21	40296411	C	0.0392207	0.0392207	0.0487902	0.0295588	0.113329	rs2836752	A	0.6445	Proxy
rs61735792	21	42866332	A	0.231112	0.231112	NA	NA	0.207014	rs145013758	A	0.5862	Proxy
rs138708	22	39138332	G	0.14842	0.131028	0.34359	0.165514	0.285179	rs62230028	C	0.9121	Proxy
rs34584683	22	40499107	T	0.0676587	0.0676587	0.0582689	0.0392207	0.122218	rs6001762	T	0.6066	Proxy
rs9615099	22	45698149	T	0.0392207	0.0392207	0.0487902	0.0487902	0.0861777	rs6007580	G	0.6555	Proxy
rs7542260	1	5743196	T	0	-0.0202027	-0.0202027	0.139762	-0.0100503	NA	NA	NA	Not_Used-No_Best_Proxy
rs147847496	1	155118588	C	0.157004	0.157004	NA	NA	0.0295588	NA	NA	NA	Not_Used-No_Best_Proxy
rs34295433	1	183032447	CTAAG	0.0392207	0.0392207	0.0295588	0.0582689	0.0487902	NA	NA	NA	Not_Used-Not_in_1KG
rs138638958	1	204030362	TTTTG	0.0487902	0.0487902	0.0295588	0.076961	0.0392207	NA	NA	NA	Not_Used-Multiallelic
rs28514770	2	43851282	C	0.0487902	0.0487902	0.0392207	0.113329	0.0487902	NA	NA	NA	Not_Used-No_Best_Proxy
rs74001374	2	238411293	C	0.122218	0.122218	0.139762	0.0582689	0.165514	NA	NA	NA	Not_Used-No_Best_Proxy
rs77482050	2	242139600	G	0.357674	0.357674	NA	NA	NA	NA	NA	NA	Not_Used-No_Best_Proxy
rs2074840	2	242141719	C	0.0487902	0.0487902	0.0198026	0.0582689	0.076961	NA	NA	NA	Not_Used-No_Best_Proxy
rs34680713	3	49621718	A	0.0582689	0.0582689	0.0295588	0.122218	0.14842	NA	NA	NA	Not_Used-Not_in_1KG
rs145053401	3	152011745	C	0.0861777	0.0861777	0.113329	NA	0.0198026	NA	NA	NA	Not_Used-Not_in_1KG
rs71595003	5	1292118	A	0.173953	0.173953	NA	NA	0.0953102	NA	NA	NA	Not_Used-No_Best_Proxy
rs71599622	5	14372362	T	0.0487902	0.0582689	0	0.0392207	-0.0304592	NA	NA	NA	Not_Used-Not_in_1KG
rs10941370	5	37833419	T	0.0392207	0.0295588	0.0582689	0.0392207	0.0295588	NA	NA	NA	Not_Used-No_Best_Proxy
rs76551843	5	169172133	A	0.270027	0.270027	NA	NA	NA	NA	NA	NA	Not_Used-No_Best_Proxy
rs61739424	5	177683905	G	0.10436	0.0953102	0.157004	0.0953102	0.131028	NA	NA	NA	Not_Used-No_Best_Proxy
rs35159226	6	26649830	C	0.0392207	0.0392207	0.0487902	0.0198026	0.0582689	NA	NA	NA	Not_Used-Not_in_1KG
rs150184171	6	134292717	G	0.0487902	0.0487902	0.0487902	0	-0.0100503	NA	NA	NA	Not_Used-Multiallelic
rs4646284	6	160581543	TG	0.182322	0.198851	0.122218	0.122218	0.139762	NA	NA	NA	Not_Used-Not_in_1KG
rs11452686	7	20414110	T	0.0392207	0.0487902	-0.0100503	0.0582689	0.076961	NA	NA	NA	Not_Used-Not_in_1KG
rs7011138	8	127922200	A	-0.0618754	-0.040822	-0.0725707	-0.198451	0.076961	NA	NA	NA	Not_Used-No_Best_Proxy
rs114798100	8	128085434	G	0.887891	NA	0.887891	NA	NA	NA	NA	NA	Not_Used-No_Best_Proxy
rs111906932	8	128086204	A	0.652325	NA	0.652325	NA	NA	NA	NA	NA	Not_Used-No_Best_Proxy
rs77541621	8	128077146	A	0.636577	0.636577	NA	NA	0.593327	NA	NA	NA	Not_Used-No_Best_Proxy
rs183373024	8	128104117	G	0.81978	0.81978	NA	NA	NA	NA	NA	NA	Not_Used-No_Best_Proxy
rs143655302	9	110290217	G	0.262364	0.262364	NA	NA	NA	NA	NA	NA	Not_Used-No_Best_Proxy
rs140783917	10	122834482	C	0.19062	0.0953102	0.113329	0.198851	0.625938	NA	NA	NA	Not_Used-No_Best_Proxy
rs3018690	11	68882926	T	0.0487902	0.0487902	0.0198026	0.0676587	0.0198026	NA	NA	NA	Not_Used-No_Best_Proxy
rs187809440	12	53329231	T	0.29267	0.157004	NA	0.307485	NA	NA	NA	NA	Not_Used-Monoallelic
rs75823044	13	110360784	T	0.425268	0.207014	0.425268	NA	NA	NA	NA	NA	Not_Used-No_Best_Proxy
rs79133931	14	64687926	T	0.10436	-0.261365	0.0582689	0.182322	0.0487902	NA	NA	NA	Not_Used-No_Best_Proxy
rs138213197	17	46805705	T	1.38128	1.38128	NA	NA	NA	NA	NA	NA	Not_Used-No_Best_Proxy
rs148511027	17	69117532	G	0.14842	0.157004	0.0953102	0.0861777	0.165514	NA	NA	NA	Not_Used-Not_in_1KG
rs533722308	18	60961193	CT	0.0487902	0.0487902	0.0582689	0.0198026	0.0487902	NA	NA	NA	Not_Used-Not_in_1KG
rs59710626	19	38548094	G	0.0582689	0.0582689	0.00995033	0.0582689	0.14842	NA	NA	NA	Not_Used-No_Best_Proxy
rs61752561	19	51361382	G	0.139762	0.14842	-0.287682	NA	-0.261365	NA	NA	NA	Not_Used-No_Best_Proxy
rs6039055	20	867324	A	0.0392207	0.0295588	0.0582689	0.0487902	-0.0202027	NA	NA	NA	Not_Used-No_Best_Proxy
rs11480453	20	31347512	C	0.0392207	0.0392207	0.0295588	0.113329	-0.0100503	NA	NA	NA	Not_Used-Not_in_1KG
rs9978557	21	42882462	C	0.0861777	0.0953102	0.0198026	NA	-0.0618754	NA	NA	NA	Not_Used-No_Best_Proxy
rs17886163	22	29091147	C	0.463734	NA	0.463734	NA	NA	NA	NA	NA	Not_Used-No_Best_Proxy
rs555607708	22	29091856	A	0.392042	0.392042	NA	NA	NA	NA	NA	NA	Not_Used-No_Best_Proxy
rs960417	X	9811095	A	0.0487902	0.0487902	0.10436	0.0392207	0.0198026	NA	NA	NA	Not_Used-No_Best_Proxy
rs17321482	X	11482634	C	0.0582689	0.0582689	0.0487902	NA	0.0487902	NA	NA	NA	Not_Used-No_Best_Proxy
rs5972255	X	30896320	T	0.0295588	0.0295588	0.0295588	0.0392207	0.0295588	NA	NA	NA	Not_Used-No_Best_Proxy
rs11338635	X	51245276	GA	0.0953102	0.10436	0.0861777	0.122218	0.0295588	NA	NA	NA	Not_Used-No_Best_Proxy
rs5943724	X	52695895	G	0.0487902	0.0582689	0	0	0.0392207	NA	NA	NA	Not_Used-No_Best_Proxy
rs4826594	X	54454406	A	0.00995033	-0.0100503	0	0.0582689	0.0198026	NA	NA	NA	Not_Used-No_Best_Proxy
rs5919393	X	66825357	T	0.0582689	0.0582689	0.076961	0.837248	0.00995033	NA	NA	NA	Not_Used-No_Best_Proxy
rs371707439	X	70139908	A	0.0487902	0.0582689	0.0198026	NA	-0.0100503	NA	NA	NA	Not_Used-No_Best_Proxy
*Genotypes at rs72725854 were inferred using a pair of closely linked markers (rs114798100 and rs1119069), as opposed to a single marker, causing the Conti PRS to expand to a total of 270 markers.

## Sheet: PHS46+African (shared proxies)
ID	Chromosome	Position_hg37	Effect	Beta	Proxy_rsID	Correlated_EffectAllele	R2	Type
rs75219487	3	87147922	T	0.123	rs75219487	T	1	Identical
rs4857841	3	128046643	A	0.031	rs4857841	A	1	Identical
rs78416326	3	170074517	G	-0.08	rs78416326	G	1	Identical
rs6853490	4	95544718	G	0.053	rs6853490	G	1	Identical
rs7679673	4	106061534	A	-0.071	rs7679673	A	1	Identical
rs7725218	5	1282414	A	-0.078	rs7725218	A	1	Identical
rs2736108	5	1297488	A	0.056	rs2736108	A	1	Identical
rs10866527	5	1891800	A	0.045	rs10866527	A	1	Identical
rs3910736	6	153412476	A	-0.073	rs3910736	A	1	Identical
rs7769879	6	160865645	C	0.053	rs7769879	C	1	Identical
rs11782388	8	23525358	G	0.062	rs11782388	G	1	Identical
rs1016343	8	128093297	A	0.073	rs1016343	A	1	Identical
rs60163266	8	128323157	A	0.073	rs60163266	A	1	Identical
rs6983267	8	128413305	A	-0.1	rs6983267	A	1	Identical
rs7812894	8	128520479	T	0.084	rs7812894	T	1	Identical
rs12549761	8	128540776	G	-0.065	rs12549761	G	1	Identical
rs10993994	10	51549496	A	0.106	rs10993994	A	1	Identical
rs12275055	11	68981359	G	0.083	rs12275055	G	1	Identical
rs11568818	11	102401661	G	-0.047	rs11568818	G	1	Identical
rs10875943	12	49676010	G	0.036	rs10875943	G	1	Identical
rs4643253	14	69106108	G	-0.049	rs4643253	G	1	Identical
rs684232	17	618965	G	0.042	rs684232	G	1	Identical
rs718961	17	36077099	A	-0.074	rs718961	A	1	Identical
rs11651052	17	36102381	A	-0.094	rs11651052	A	1	Identical
rs117576373	17	46820676	A	0.138	rs117576373	A	1	Identical
rs11672691	19	41985587	A	-0.062	rs11672691	A	1	Identical
rs17632542	19	51361757	G	-0.16	rs17632542	G	1	Identical
rs73179053	22	43501620	G	-0.081	rs73179053	G	1	Identical
rs747745	22	43503547	G	-0.047	rs747745	G	1	Identical
rs6545977	2	63301164	A	-0.069	rs58235267	C	0.8058	Proxy
rs16860513	2	173342367	T	-0.198	rs59454075	G	0.6253	Proxy
rs6788616	3	87205079	G	0.041	rs12493488	A	0.9937	Proxy
rs17021918	4	95562877	A	-0.026	rs7694162	T	0.9702	Proxy
rs6965016	7	97807882	C	0.049	rs6465657	C	1	Proxy
rs9297746	8	127909361	G	-0.061	rs4871752	T	0.9852	Proxy
rs28556804	8	128014315	G	-0.074	rs1487240	G	0.8718	Proxy
rs72853963	11	2224664	A	0.071	rs72853954	C	0.7841	Proxy
rs7929962	11	68985583	G	-0.047	rs10896449	T	0.9708	Proxy
rs55914512	12	53282274	A	0.05	rs55999178	T	1	Proxy
rs9889335	17	69115146	A	0.082	rs984434	A	0.9977	Proxy
rs35897249	20	62233638	G	-0.049	rs4809311	G	1	Proxy
rs5013678	8	128103979	G	-0.26	rs17832285	C	0.6651	Proxy
rs1010	2	85808982	G	-0.049	NA	NA	NA	Not_Used-Multiallelic
rs77541621	8	128077146	A	0.2	NA	NA	NA	Not_Used-No_Best_Proxy
rs4907775	23	51263200	G	0.056	NA	NA	NA	Not_Used-No_Best_Proxy
rs7888856	23	66751555	G	-0.047	NA	NA	NA	Not_Used-No_Best_Proxy
rs11795627	23	69957441	A	-0.04	NA	NA	NA	Not_Used-No_Best_Proxy
rs76229939	8	128085394	G	0.441	NA	NA	NA	Not_Used-No_Best_Proxy
rs74421890	8	128096183	A	0.415	NA	NA	NA	Not_Used-No_Best_Proxy
